# Supplementary material for: Microbial Co-Occurrence Patterns and Keystone Species in the Gut Microbial Community of Mice in Response to Stress and Chondroitin Sulfate Disaccharide
Source: Int J Mol Sci. 2019 Apr 30;20(9):2130. doi: 10.3390/ijms20092130 (PMC6539173; doi:10.3390/ijms20092130)
Supplement: Supplementary file 1 [file ijms-20-02130-s001.zip]

Archive with 3 entries (2 files):
- ijms-475032-supplementary-final/
- ijms-475032-supplementary-final/Table S3.xlsx
- ijms-475032-supplementary-final/Tables S1-S2 Figures S1-S4.docx
