# Supplementary material for: Microbial Co-Occurrence Patterns and Keystone Species in the Gut Microbial Community of Mice in Response to Stress and Chondroitin Sulfate Disaccharide
Source: Int J Mol Sci. 2019 Apr 30;20(9):2130. doi: 10.3390/ijms20092130 (PMC6539173; doi:10.3390/ijms20092130)
Supplement: Supplementary file 1 [file ijms-20-02130-s001.zip › ijms-475032-supplementary-final/Table S3.xlsx]

## Sheet: OTU tables & network parameters
OTU_Unique_ID	GreenGene_ID	significant features in one of the 3 comparisons (LDA > 2.0)	Ecological Role Categories (Group)	Taxonomy	Global network N			Global Network M			Global Network C			Global Network S			Abunadnce													relative abundance
					Module#_N	Zi_N	Pi_N	Module#_M	Zi_M	Pi_M	Module#_C	Zi_C	Pi_C	Module#_S	Zi_S	Pi_S	S mean	S sd	S median	M mean	M sd	M median	N mean	N sd	N median	C mean	C sd	C median		S1	S2	S3	S4	S5	S7	S8	M1	M3	M4	M6	M7	M8	M9	M10	N1	N2	N3	N4	N5
sp1289	336676	yes		Bacteria; Bacteroidetes; Bacteroidia; Bacteroidales; S24-7	1	-0.908	0	1	1.243	0.32	9	-0.601	0	1	0.024	0	0.0833724	0.0550518	0.0646446	0.0884228	0.109349	0.0442799	0.111687	0.166998	0.0248347	0.00622501	0.00927004	0.00097012		0.0328122	0.130468	0.0646446	0.0178531	0.162824	0.122285	0.0527196	0.00262219	0	0.0325957	0.00728099	0.266613	0.0926506	0.249656	0.0559641	0.0248347	0.0239844	0.0228171	0.251502	0.00370952
sp1575	416078	yes		Bacteria; Bacteroidetes; Bacteroidia; Bacteroidales; S24-7		#N/A	#N/A	1	1.243	0		#N/A	#N/A	1	-0.537	0	0.363359	0.580703	0.255993	0.172394	0.277804	0.0274281	1.30814	1.38474	0.855477	0.419195	0.724295	0.029083		0.0412799	0.0250899	0.255993	1.64844	0.0046856	0.305713	0.262312	0	0	0.0791609	0.014562	0.656441	0.00652469	0.582171	0.0402941	2.22466	1.28759	0.0228171	4.24505	0.284397
sp1594	445144			Bacteria; Bacteroidetes; Bacteroidia; Bacteroidales; S24-7	9	1.069	0	1	-1.119	0	4	-0.687	0	2	-0.466	0	0.0973288	0.12848	0.041577	0.0739084	0.0896772	0.0292351	0.0718296	0.0656333	0.074478	0.0519412	0.0321075	0.0519575		0.367285	0.0150539	0.112482	0.0166629	0.0035142	0.041577	0.124727	0	0.0271518	0.097787	0.0116496	0.251742	0.0313185	0.158187	0.0134314	0.104567	0.074478	0.082862	0.209585	0.0358587
sp1093	310919	yes		Bacteria; Firmicutes; Clostridia; Clostridiales	3	-1.11	0	1	-0.331	0	15	-0.066	0	2	-1.212	0	0.0045708	0.00604983	0.00128584	0.006787	0.00978515	0.00276636	0.00410419	0.00335684	0.00370952	0.000748883	0.000855411	0.000637422		0.0158769	0	0.00387868	0	0.0011714	0.00978282	0.00128584	0	0	0.00116413	0.00436859	0.00531101	0.0143543	0.0279787	0.00111928	0.00130709	0.00126234	0.00600449	0.00254042	0.00370952
sp2080	1991255			Bacteria; Firmicutes; Clostridia; Clostridiales; Lachnospiraceae	25	-1	0	1	-0.331	0	23	0	0	2	-1.212	0	0.0136907	0.00558197	0.0128854	0.0125164	0.00994267	0.0108996	0.0113571	0.00529187	0.0113611	0.00624078	0.00416316	0.00565142		0.00952613	0.0117086	0.0181005	0.00476083	0.0128854	0.0195656	0.0192876	0	0.00775765	0.0139696	0.0029124	0.0169952	0.00782963	0.0204459	0.0302206	0.00522835	0.0113611	0.0108081	0.0127021	0.0234936
sp1305	337784			Bacteria; Firmicutes; Clostridia; Clostridiales; [Mogibacteriaceae]		#N/A	#N/A	1	-1.119	0		#N/A	#N/A	3	0.995	0	0.00294871	0.00178136	0.00258578	0.00336115	0.00274133	0.00327149	0.000829656	0.00124506	0	0.00041839	0.000648179	0		0.00423383	0.00167266	0.00258578	0	0.0046856	0.00489141	0.00257169	0.00524439	0.00775765	0	0	0.00212441	0.00521975	0.00430441	0.00223856	0	0.00252468	0.0024018	0.00254042	0
sp1554	389282			Bacteria; Bacteroidetes; Bacteroidia; Bacteroidales; S24-7	1	-0.908	0	1	2.031	0	2	-0.448	0	4	0.066	0	0.258806	0.485865	0.0646446	0.415513	0.532784	0.25091	0.203461	0.190116	0.111286	0.161604	0.0704194	0.167265		1.34848	0.0217446	0.0646446	0.0737928	0.0433418	0.0269028	0.232738	0.0144221	0.00387883	0.415595	0.19513	1.62942	0.134409	0.306689	0.624559	0.0575118	0.0568053	0.0996746	0.469979	0.111286
sp0979	289627			Bacteria; Firmicutes; Bacilli; Lactobacillales; Lactobacillaceae; Lactobacillus	5	1.701	0	1	1.243	0	6	-1.298	0	4	-0.77	0	0.00533474	0.00480611	0.0046856	0.00989473	0.0203784	0.00224023	0.018002	0.015762	0.0126234	0.0141494	0.0108368	0.00961728		0	0.00669064	0.00129289	0.00357062	0.0046856	0.0146742	0.00642921	0.00524439	0.0601218	0.00232826	0.00582479	0.0010622	0.00130494	0.0021522	0.00111928	0.0575118	0.0126234	0.0156117	0.00889149	0.00618253
sp1177	322870			Bacteria; Bacteroidetes; Bacteroidia; Bacteroidales; S24-7	4	-0.4	0	1	1.243	0.32	10	-0.301	0	4	-0.77	0	0.392311	0.330725	0.205439	0.662988	0.59952	0.505128	0.403683	0.265994	0.337228	0.316871	0.141045	0.322736		0.765266	0.165593	0.32193	0.201145	0.128854	0.205439	0.957953	0.17962	0.03297	0.523859	0.27959	1.66128	0.645944	0.486398	1.49424	0.337228	0.549118	0.194546	0.505544	0.629382
sp0618	261744			Bacteria; Firmicutes; Clostridia; Clostridiales	6	1.546	0.571	1	-0.331	0	1	-0.919	0	5	-0.74	0	0.00441619	0.00725788	0.0023428	0.0050511	0.00853155	0.0017903	0.00910213	0.012965	0.00217127	0.00797276	0.0109077	0.00445702		0	0.00167266	0.00387868	0	0.0023428	0.00244571	0.0205735	0.0013111	0	0.00465652	0.0014562	0.00212441	0.00391481	0.0258264	0.00111928	0.0130709	0.0366078	0.00720539	0.0228638	0
sp0737	268002			Bacteria; Firmicutes; Clostridia; Clostridiales	3	-0.47	0.32	1	-1.119	0	4	0.405	0	5	-0.74	0	0.0854854	0.120654	0.0374848	0.207217	0.371893	0.0556498	0.242604	0.303236	0.117249	0.128601	0.180129	0.0584967		0.00211692	0.103705	0.0762806	0.00357062	0.0374848	0.0293485	0.345892	0.0235997	0	0.097787	0.0553355	0.015933	0.315795	1.09332	0.0559641	0.222205	0.823045	0.201751	0.690995	0.0185476
sp0865	274083		Module hub (S)	Bacteria; Firmicutes; Clostridia; Clostridiales; Ruminococcaceae; Oscillospira	5	1.701	0	1	-1.119	0	12	0.379	0	5	3.189	0	0.213032	0.14837	0.260935	0.38379	0.556747	0.177031	0.147077	0.0453616	0.150454	0.260816	0.213316	0.207655		0.0190523	0.260935	0.319344	0.0309454	0.289336	0.410878	0.16073	1.73327	0.432489	0.154829	0.13397	0.0520479	0.237499	0.12698	0.199232	0.23789	0.166629	0.163322	0.0863744	0.087792
sp0654	263337			Bacteria; Firmicutes; Clostridia; Clostridiales; Ruminococcaceae; Oscillospira	10	-1.121	0	1	0.455	0	12	0.731	0	5	1.661	0	0.0222192	0.0159798	0.0257708	0.0463723	0.0853106	0.0167718	0.0174769	0.00870892	0.017408	0.0308528	0.024672	0.0222095		0.00211692	0.0384712	0.0336152	0.00357062	0.0257708	0.0391313	0.0128584	0.255664	0.0387883	0.0139696	0.0131058	0.00318661	0.0195741	0.00430441	0.0223856	0.0352913	0.0227221	0.0108081	0.0114319	0.0148381
sp0423	207780			Bacteria; Proteobacteria; Betaproteobacteria; Burkholderiales; Comamonadaceae	6	-0.58	0	1	-1.119	0.5		#N/A	#N/A	5	0.569	0	0.00179344	0.00199556	0.00129289	0.00361855	0.00479949	0.00170135	0.00200139	0.00344153	0.0012009	0.000323373	0.0007921	0		0	0.00167266	0.00129289	0	0.005857	0.00244571	0.00128584	0	0	0.00116413	0.00582479	0.0010622	0.0143543	0.00430441	0.00223856	0.00130709	0	0.0012009	0.00254042	0
sp0715	266676			Bacteria; Firmicutes; Clostridia; Clostridiales	3	-0.47	0.32	1	-0.331	0.444	4	-0.14	0	6	-0.708	0	0.107992	0.135503	0.0550558	0.567529	1.04062	0.143922	0.264319	0.320668	0.138961	0.141742	0.177865	0.0773219		0.0158769	0.12545	0.106017	0.00357062	0.0550558	0.0513598	0.398611	0.0327774	0	0.150173	0.112127	0.233685	0.809061	3.06474	0.137672	0.283638	0.882375	0.214961	0.72021	0.0123651
sp0911	276029		Module hub (M)	Bacteria; Firmicutes; Clostridia; Clostridiales	3	-0.47	0	1	2.818	0		#N/A	#N/A	6	-0.708	0	0.117246	0.137832	0.0905024	0.862815	1.59335	0.189477	0.269531	0.322411	0.156331	0.151642	0.2239	0.0711931		0.0412799	0.115414	0.0905024	0.00714124	0.0995689	0.0489141	0.417899	0.0235997	0.00193941	0.161814	0.151445	0.454623	1.20446	4.6875	0.217141	0.267953	0.949279	0.217363	0.652889	0.0173111
sp2019	1105687			Bacteria; Firmicutes; Clostridia; Clostridiales; Ruminococcaceae; Oscillospira	8	-0.349	0	1	-1.119	0		#N/A	#N/A	6	1.772	0.493	0.0038032	0.00768567	0.00129289	0.00403344	0.00730245	0.00111928	0.00136944	0.00156194	0.00123651	0.000424948	0.00104091	0		0	0.00167266	0.00129289	0	0.0210852	0	0.00257169	0	0	0.00232826	0	0.0212441	0	0.00645661	0.00223856	0	0	0.0024018	0.00381064	0.00123651
sp0917	276249			Bacteria; Firmicutes; Clostridia; Clostridiales; Lachnospiraceae		#N/A	#N/A	1	0.455	0		#N/A	#N/A	6	-0.708	0	0.00435071	0.00493699	0.0035142	0.0219281	0.0416343	0.00228341	0.00206981	0.00307462	0	0	0	0		0	0.00501798	0.011636	0	0.0035142	0	0.0102867	0	0	0.00232826	0.0014562	0.0116842	0.120054	0.0376636	0.00223856	0.00522835	0.00252468	0	0	0
sp1159	321484			Bacteria; Firmicutes; Clostridia; Clostridiales; Ruminococcaceae; Oscillospira	2	-1.248	0	1	1.243	0	2	-1.097	0	8	1.536	0	0.103968	0.0885319	0.0982598	0.170508	0.194888	0.062197	0.0280014	0.0376988	0.0252189	0.0464597	0.0446433	0.041408		0.247679	0.0735971	0.0982598	0.00357062	0.115969	0.180982	0.00771506	0.00786658	0.00193941	0.026775	0.0538793	0.380269	0.353638	0.46918	0.0705148	0.120252	0	0.0252189	0.00127021	0.0309127
sp0723	267042			Bacteria; Firmicutes; Clostridia; Clostridiales; Ruminococcaceae; Ruminococcus		#N/A	#N/A	1	-1.119	0		#N/A	#N/A	17	-0.5	0	0.00814425	0.0109307	0.00357062	0.0115413	0.01041	0.011697	0.00492406	0.00828697	0	0.000420493	0.00102999	0		0	0.0200719	0.00646446	0.00357062	0	0.0269028	0	0	0	0.0128054	0.0116496	0.0329283	0.0117444	0.00753271	0.0156699	0.00914961	0	0.00960719	0.00127021	0
sp1153	320972	yes		Bacteria; Firmicutes; Clostridia; Clostridiales; Ruminococcaceae	9	0.178	0	1	0.455	0		#N/A	#N/A	19	-1	0	0.0489606	0.0536457	0.0338707	0.137383	0.0892778	0.117478	0.0782412	0.0591501	0.0694287	0.0294544	0.0335747	0.0218806		0.0338707	0.0083633	0.152561	0.0130923	0.0023428	0.0489141	0.0835798	0.129799	0.023273	0.150173	0.0873719	0.105158	0.294916	0.236742	0.071634	0.0993386	0.0694287	0.0780584	0.0406468	0.166928
sp1584	427241			Bacteria; Bacteroidetes; Bacteroidia; Bacteroidales; S24-7	13	-1.568	0	1	-1.119	0	8	-0.171	0	27	0	0	0.0465772	0.0365436	0.0499887	0.0766991	0.0551037	0.0870626	0.0968962	0.091593	0.0568053	0.184573	0.0805866	0.207381		0	0.0351259	0.106017	0.0499887	0.00702839	0.0635883	0.0642921	0.0655549	0	0.0244467	0.0320363	0.161455	0.109615	0.111915	0.10857	0.0928032	0.0568053	0.046835	0.0114319	0.267085
sp0875	274619			Bacteria; Firmicutes; Clostridia; Clostridiales; Christensenellaceae	2	-1.248	0	1	0.455	0.56	1	-0.303	0	34	0	0	0.00295635	0.00403759	0.00167266	0.00585407	0.00788627	0.00357156	0.00203749	0.00383549	0.00124343	0.00126452	0.00112877	0.00126985		0.011643	0.00167266	0.00129289	0	0.0035142	0	0.00257169	0.0013111	0	0.00465652	0.0014562	0.0244307	0.00391481	0.00322831	0.00783497	0.00130709	0.00252468	0	0.00127021	0
sp0569	259434	yes		Bacteria; Firmicutes; Clostridia; Clostridiales; Lachnospiraceae	1	1.196	0	1	-0.331	0		#N/A	#N/A	42	0	0	0.0109403	0.0145379	0.0035142	0.0259032	0.029377	0.0190704	0.00390665	0.00387697	0.0012784	0.00148732	0.00364317	0		0.0402214	0	0.00258578	0.00119021	0.0035142	0.00978282	0.0192876	0	0.00387883	0.0162978	0.021843	0.0414259	0.00652469	0.0903926	0.0268628	0.00914961	0.0100987	0.0012009	0.00127021	0.00123651
sp0538	254021			Bacteria; Firmicutes; Bacilli; Lactobacillales; Leuconostocaceae; Leuconostoc		#N/A	#N/A	1	1.243	0	1	2.466	0.24		#N/A	#N/A	0.00123627	0.00190961	0	0.00191008	0.00202553	0.00112012	0.00117136	0.00171302	0	0.00213739	0.00280114	0.00126816		0	0.00501798	0	0.00119021	0	0.00244571	0	0	0	0.00116413	0.00582479	0.0010622	0.00391481	0.0010761	0.00223856	0	0	0	0.00127021	0
sp1996	1046408			Bacteria; Firmicutes; Bacilli; Lactobacillales; Streptococcaceae; Streptococcus		#N/A	#N/A	1	0.455	0	1	-1.227	0		#N/A	#N/A	0.00885959	0.0061018	0.00833145	0.019172	0.0130157	0.0134854	0.0107995	0.00822422	0.00767038	0.00989198	0.0106473	0.0075372		0.0105846	0.00669064	0.00387868	0.00833145	0.0210852	0.00244571	0.0090009	0.00655549	0.00581824	0.0151337	0.0393173	0.0116842	0.0339284	0.0118371	0.0291013	0.00522835	0.00757404	0.0108081	0.00254042	0.00370952
sp0368	197074			Bacteria; Bacteroidetes; Bacteroidia; Bacteroidales; S24-7		#N/A	#N/A	1	-0.331	0	2	-0.448	0		#N/A	#N/A	0.00132841	0.00137734	0.0011714	0.0015111	0.00183835	0.000559641	0.00223437	0.00188338	0.0012784	0.00189121	0.00172129	0.00127032		0.00317538	0	0	0.00238041	0.0011714	0	0.00257169	0	0	0.00349239	0	0.00424881	0	0.00322831	0.00111928	0.00261417	0.00126234	0.0012009	0.00635106	0.00247301
sp0813	271734			Bacteria; Firmicutes; Clostridia; Clostridiales	4	1.05	0	1	-1.119	0	3	-1.281	0		#N/A	#N/A	0.00140223	0.00223369	0	0.0273168	0.0674163	0.000559641	0.409508	0.742633	0.0035976	0.0242404	0.0218333	0.0233841		0	0	0.00129289	0.00595103	0	0	0.00257169	0	0	0.0197902	0	0.193321	0	0.00430441	0.00111928	0.00392126	0.33452	0.0012009	2.00567	1.33666
sp0812	271672			Bacteria; Firmicutes; Clostridia; Clostridiales; Ruminococcaceae; Oscillospira		#N/A	#N/A	1	-0.331	0	5	-0.541	0.32		#N/A	#N/A	0.00345679	0.00461844	0	0.0487014	0.12019	0.00428356	0.0147856	0.0233341	0	0.0289077	0.0527005	0.010691		0.00846767	0.00501798	0	0.0107119	0	0	0	0.0288441	0.345215	0.00698478	0	0.00318661	0	0.00538051	0	0.045748	0	0.0228171	0	0.00370952
sp0138	174651			Bacteria; Firmicutes; Clostridia; Clostridiales; Ruminococcaceae		#N/A	#N/A	1	-0.331	0	6	-0.404	0		#N/A	#N/A	0.0305606	0.0619529	0	0.0183827	0.0293687	0.00436859	0.00605288	0.00997855	0	0.00550244	0.00759446	0.00254969		0	0.0167266	0.0284436	0	0	0.168754	0	0	0	0.0162978	0.00873719	0.0828518	0	0	0.0391749	0.00392126	0	0.0276207	0	0.00494603
sp0041	91147			Bacteria; Firmicutes; Bacilli; Lactobacillales; Lactobacillaceae; Lactobacillus; zeae	4	1.05	0	1	0.455	0		#N/A	#N/A		#N/A	#N/A	0.00493386	0.00315328	0.00385753	0.0173831	0.0189676	0.010936	0.00851732	0.00634584	0.00600449	0.0063817	0.00517941	0.00507939		0.00211692	0.00334532	0.00387868	0.00952166	0.00937119	0.00244571	0.00385753	0	0.00193941	0.00931305	0.0538793	0.00955982	0.0391481	0.0129132	0.0123121	0.00522835	0.00378702	0.00600449	0.00254042	0.00247301
sp1463	353954	yes		Bacteria; Firmicutes; Clostridia; Clostridiales	7	-0.394	0	1	-0.331	0		#N/A	#N/A		#N/A	#N/A	0.00649668	0.00693999	0.00702839	0.00817709	0.00888531	0.00502106	0.0416999	0.0533364	0.0166192	0.00754359	0.0156982	0.00160923		0.00846767	0.0200719	0	0	0.00702839	0.00733712	0.00257169	0	0	0.0139696	0.00873719	0.0201818	0.00130494	0.0010761	0.0201471	0.0326772	0.0795274	0.164523	0	0.0136016
sp2143	4297161			Bacteria; Firmicutes; Bacilli; Lactobacillales; Streptococcaceae; Streptococcus	14	-0.447	0	1	0.455	0.375		#N/A	#N/A		#N/A	#N/A	0.00306928	0.00515235	0	0.0139363	0.0187059	0.00627068	0.00275364	0.00256508	0.00217127	0.00424597	0.00319736	0.00255306		0	0	0	0.00357062	0.0140568	0	0.00385753	0	0	0.00931305	0.0538793	0.0010622	0.0260988	0.00322831	0.0179085	0.00392126	0.00126234	0	0.00381064	0.00123651
sp0006	14035	yes		Bacteria; Firmicutes; Clostridia; Clostridiales	15	-0.181	0	1	-1.119	0		#N/A	#N/A		#N/A	#N/A	0.00115771	0.00146492	0	0.00151133	0.00212253	0.000582065	0.00283554	0.00299722	0.0012784	0.000637422	0.00156136	0		0.00317538	0	0.00258578	0	0.0023428	0	0	0.0013111	0	0.00116413	0	0.00531101	0	0.00430441	0	0.00914961	0.00126234	0.0012009	0	0.00247301
sp0685	264787			Bacteria; Bacteroidetes; Bacteroidia; Bacteroidales; S24-7		#N/A	#N/A	1	-0.331	0.444		#N/A	#N/A		#N/A	#N/A	0.00163026	0.00331892	0	0.000692625	0.000829355	0.000531101	0.0022639	0.0063544	0	0.000637422	0.00156136	0		0	0	0.00905024	0.00119021	0.0011714	0	0	0	0	0.00116413	0	0.0010622	0	0.0010761	0.00223856	0	0	0	0	0
sp0092	164904			Bacteria; Firmicutes; Bacilli; Bacillales; Planococcaceae		#N/A	#N/A	1	0.455	0		#N/A	#N/A		#N/A	#N/A	0.000167343	0.000442747	0	0.000838456	0.000940446	0.000652469	0.0100521	0.0216793	0.00247301	0.00412168	0.00357081	0.00313683		0	0	0	0	0.0011714	0	0	0.0013111	0.00193941	0	0	0	0.00130494	0.0021522	0	0.00261417	0.0151481	0	0.00127021	0.00247301
sp1701	559204			Bacteria; Proteobacteria; Gammaproteobacteria; Enterobacteriales; Enterobacteriaceae		#N/A	#N/A	1	-0.331	0		#N/A	#N/A		#N/A	#N/A	0.000337372	0.000576198	0	0.00128621	0.00200671	0.000531101	0.000545154	0.000882342	0	0	0	0		0	0	0	0.00119021	0.0011714	0	0	0	0	0.00116413	0.00582479	0.0010622	0	0	0.00223856	0.00130709	0	0.0012009	0	0
sp2181	4363614			Bacteria; Firmicutes; Clostridia; Clostridiales; Ruminococcaceae		#N/A	#N/A	1	-1.119	0		#N/A	#N/A		#N/A	#N/A	0.000318551	0.000545006	0	0.0012326	0.0014766	0.000582065	0.000133244	0.000399733	0	0	0	0		0.00105846	0	0	0	0.0011714	0	0	0	0	0.00116413	0	0.00318661	0	0.0021522	0.00335785	0	0	0	0	0
sp1111	313274			Bacteria; Firmicutes; Clostridia; Clostridiales; Ruminococcaceae; Oscillospira	15	-0.181	0	2	-1.064	0	11	1.605	0	1	1.708	0.406	0.0125876	0.00804316	0.0103431	0.00256208	0.00207675	0.0029044	0.0106035	0.0135912	0.00247301	0.0083187	0.00788295	0.00572828		0.00635075	0.0183993	0.0103431	0.00119021	0.00937119	0.0244571	0.0180018	0.00262219	0.00581824	0.00116413	0	0.00318661	0	0.00322831	0.00447713	0.00130709	0.0366078	0.0108081	0	0.00247301
sp1400	348336			Bacteria; Firmicutes; Clostridia; Clostridiales	12	-1.04	0.5	2	1.184	0	1	-0.303	0	3	1.473	0	0.893218	0.526251	0.727607	1.06454	0.706161	0.907666	1.01047	0.934983	0.867227	0.689765	0.663806	0.532792		1.6766	0.727607	0.633517	0.0833145	1.29791	1.17394	0.659637	1.78309	2.11396	0.92432	0.157269	1.55719	0.215315	0.891012	0.874159	3.33438	0.867227	0.480359	0.53984	0.962002
sp2100	2797559			Bacteria; Firmicutes; Clostridia; Clostridiales; Lachnospiraceae; [Ruminococcus]; gnavus		#N/A	#N/A	2	-0.314	0	3	-1.533	0	3	0.279	0	0.0594613	0.0633665	0.0336152	0.114231	0.106674	0.0783078	0.124753	0.156915	0.0758489	0.611418	0.552267	0.5992		0.101612	0.00334532	0.0336152	0	0.029285	0.0709255	0.177446	0.305486	0.248245	0.0849815	0.0247554	0.113656	0.00913457	0.0559573	0.071634	0.0875748	0.254993	0.0228171	0.00381064	0.0469873
sp2028	1108078			Bacteria; Firmicutes; Clostridia; Clostridiales	20	-0.811	0	2	-1.064	0	5	2.037	0.152	3	-0.198	0	0.008846	0.00703927	0.00733712	0.00252424	0.00276037	0.00171775	0.0173667	0.0332138	0.00254042	0.00104925	0.00123479	0.000637422		0.00635075	0.0167266	0.00387868	0	0.0199138	0.00733712	0.00771506	0.0013111	0.00775765	0.00232826	0	0.00212441	0	0.0010761	0.00559641	0.00130709	0.00126234	0.00840629	0.00254042	0.0272031
sp0891	275293			Bacteria; Firmicutes; Clostridia; Clostridiales	3	-0.683	0	2	1.434	0	15	-1.269	0	3	-0.915	0.444	0.0148732	0.0159581	0.00846767	0.0852649	0.196549	0.0049328	0.0126007	0.0117851	0.00839439	0.00159934	0.00204725	0.00097012		0.00846767	0.00334532	0.0206863	0	0.005857	0.0464684	0.0192876	0.0865324	0.566309	0.00349239	0	0.00637322	0	0.0182937	0.00111928	0.00392126	0.0164104	0.0180135	0.00635106	0.0309127
sp1436	351623	yes		Bacteria; Firmicutes; Clostridia; Clostridiales; Lachnospiraceae	23	0.816	0	2	-1.064	0	2	-0.448	0.375	5	-0.958	0	0.0448247	0.0564949	0.0218593	0.0833078	0.144451	0.032348	0.0752247	0.0766115	0.0379055	0.00445612	0.00552579	0.0018796		0.00635075	0.083633	0.0336152	0.00476083	0.00702839	0.156525	0.0218593	0.0681771	0.436368	0.0232826	0.0131058	0.0212441	0.00260988	0.0602617	0.0414134	0.0379055	0.0959378	0.105679	0.0266745	0.0111286
sp0672	264134			Bacteria; Firmicutes; Clostridia; Clostridiales	9	0.178	0	2	-1.064	0	6	0.042	0.277	5	1.006	0	0.00857026	0.00723843	0.00771506	0.0030705	0.00623346	0.00121211	0.00417669	0.00251103	0.00494603	0.00380628	0.00342167	0.00312893		0.00105846	0.0167266	0.00905024	0.00119021	0.0046856	0.0195656	0.00771506	0.0183554	0	0.00232826	0.0014562	0	0.00130494	0	0.00111928	0.00522835	0.00757404	0.00600449	0.00635106	0.00494603
sp0921	276402			Bacteria; Firmicutes; Clostridia; Clostridiales		#N/A	#N/A	2	-1.064	0	10	2.11	0	5	2.316	0.203	0.01001	0.00694359	0.011636	0.00797481	0.00962598	0.00268405	0.0189522	0.035158	0.00434254	0.00716958	0.00591839	0.00691921		0.00105846	0.0150539	0.011636	0.00119021	0.0187424	0.0146742	0.00771506	0.0196665	0.0193941	0	0	0.00424881	0	0.0193698	0.00111928	0.109795	0.00126234	0.0012009	0.00254042	0.00247301
sp1103	312145			Bacteria; Firmicutes; Clostridia; Clostridiales	6	0.483	0	2	-0.814	0	1	0.311	0	7	0.486	0	0.00685118	0.00888225	0.00334532	0.00183801	0.00200627	0.00152935	0.0017675	0.00166044	0.00127021	0.00211639	0.00285836	0.000639108		0	0.00334532	0.0129289	0.00119021	0.0011714	0.00489141	0.024431	0.00524439	0.00193941	0	0	0.00424881	0	0.0021522	0.00111928	0.00130709	0.00504936	0.0012009	0.00127021	0.00370952
sp1672	538967			Bacteria; Firmicutes; Bacilli; Lactobacillales; Lactobacillaceae; Lactobacillus	21	-0.75	0	2	0.934	0	1	-0.919	0	9	-1.367	0	0.0134377	0.0067985	0.0122285	0.0216498	0.0204833	0.0128593	0.0197287	0.0128918	0.0182992	0.0186318	0.0162848	0.0108497		0.00211692	0.010036	0.0103431	0.0214237	0.0199138	0.0122285	0.0180018	0.00786658	0.00969706	0.0128054	0.0465983	0.00743542	0.0613321	0.0129132	0.0145507	0.0182992	0.0201974	0.0108081	0.00635106	0.0197841
sp1742	579608		Module hub (N)	Bacteria; Firmicutes; Bacilli; Lactobacillales; Streptococcaceae; Streptococcus	3	3.581	0	2	1.684	0	2	2.471	0	9	1.615	0	3.01941	1.33912	2.79836	4.064	2.79347	3.30846	4.74073	3.26094	3.55913	5.56256	5.20074	3.31812		1.29555	2.79836	1.57086	4.51803	4.18424	2.44326	4.32558	1.89585	2.78112	3.83581	9.26579	1.57418	7.15497	1.74544	4.25887	2.32661	3.57368	3.48981	3.55913	2.87117
sp1760	586387		Module hub (N)	Bacteria; Firmicutes; Bacilli; Lactobacillales; Streptococcaceae; Lactococcus	3	2.515	0	2	1.684	0	2	2.147	0	9	0.926	0	4.69048	2.13003	4.42917	6.17607	4.56452	4.94153	6.40272	3.68182	5.32346	7.95762	7.64253	4.62892		1.9211	4.4175	2.25739	6.11171	7.88703	4.42917	5.80944	2.26689	4.42768	5.67863	13.4116	2.10847	13.0781	2.98188	5.45538	4.49769	4.5419	5.52773	5.32346	4.33643
sp1844	766563		Module hub (N & M)	Bacteria; Firmicutes; Bacilli; Lactobacillales; Leuconostocaceae; Leuconostoc	3	2.515	0	2	2.684	0	2	0.849	0	9	1.156	0	0.099957	0.0475753	0.0758169	0.136667	0.104365	0.0971405	0.153755	0.0951931	0.112499	0.164275	0.138844	0.106005		0.0529229	0.0752697	0.0504228	0.166629	0.148768	0.0758169	0.12987	0.0485106	0.0756371	0.119905	0.298521	0.0637322	0.302746	0.0656422	0.118644	0.0967244	0.117398	0.108081	0.0889149	0.103867
sp0988	291149			Bacteria; Firmicutes; Bacilli; Lactobacillales; Leuconostocaceae; Leuconostoc	3	-0.683	0.48	2	0.435	0	2	1.498	0	9	1.615	0	0.469384	0.210023	0.451618	0.958304	0.735282	0.651042	1.13153	0.706044	0.849554	0.805776	0.736791	0.5082		0.239212	0.451618	0.228842	0.724836	0.709868	0.342399	0.588916	0.445773	0.43055	0.813727	2.23963	0.618202	2.0096	0.42506	0.683881	0.599953	0.849554	0.580034	0.609702	0.607125
sp0552	258548			Bacteria; Firmicutes; Bacilli; Lactobacillales; Streptococcaceae; Lactococcus	3	-0.47	0	2	1.434	0	2	1.498	0	9	-0.22	0	0.398601	0.157332	0.391313	0.564188	0.508278	0.424031	0.502625	0.379509	0.389091	0.628258	0.650016	0.333507		0.248738	0.331187	0.183591	0.617717	0.547043	0.391313	0.470618	0.106199	0.372367	0.497084	1.08778	0.169952	1.56984	0.23459	0.475695	0.120252	0.378702	0.389091	0.401387	0.483474
sp1072	308970			Bacteria; Firmicutes; Bacilli; Lactobacillales; Lactobacillaceae; Lactobacillus	3	0.169	0	2	1.934	0	2	1.173	0	9	0.697	0	0.108212	0.0410558	0.093669	0.231496	0.236726	0.110305	0.197123	0.159668	0.130396	0.225103	0.246528	0.121658		0.0709167	0.093669	0.0543015	0.154727	0.155796	0.0904911	0.137585	0.0825991	0.0911524	0.117577	0.668395	0.103034	0.550684	0.0807076	0.157819	0.0483622	0.160317	0.118889	0.115589	0.090265
sp1699	557570			Bacteria; Firmicutes; Bacilli; Lactobacillales; Streptococcaceae; Lactococcus	3	2.088	0	2	1.184	0	2	1.173	0	9	0.697	0	3.69406	1.80343	3.5903	4.91498	4.02865	3.87724	5.08417	3.27694	4.15613	6.56769	6.39742	3.6742		1.36118	3.29849	1.78031	4.85009	6.59849	3.5903	4.37958	1.62052	3.38815	4.47259	11.9015	1.43928	10.3312	1.80032	4.36632	1.9541	3.58126	4.55981	4.15613	3.5055
sp1789	637409			Bacteria; Firmicutes; Bacilli; Lactobacillales; Streptococcaceae; Lactococcus	3	-0.683	0	2	1.434	0	2	1.173	0	9	-0.908	0	0.0332029	0.0222007	0.0293485	0.0516613	0.0434734	0.0377514	0.0423783	0.0229899	0.0321492	0.0571859	0.0571918	0.0353057		0.00740921	0.0284352	0.0129289	0.0368964	0.0749695	0.0293485	0.0424328	0.0157332	0.03297	0.0593707	0.129602	0.010622	0.10309	0.0193698	0.0425327	0.0248347	0.0290338	0.0276207	0.0381064	0.0321492
sp1758	586141			Bacteria; Firmicutes; Bacilli; Lactobacillales; Lactobacillaceae; Lactobacillus	3	0.595	0	2	0.185	0	2	0.849	0	9	0.468	0	0.0749889	0.0347365	0.0769424	0.157061	0.194769	0.0688595	0.116238	0.103297	0.0655349	0.115673	0.143012	0.0476586		0.0317538	0.0769424	0.0439583	0.119021	0.107769	0.0464684	0.0990099	0.0524439	0.0523641	0.0558783	0.608691	0.0616077	0.255768	0.0936209	0.0761112	0.0509764	0.063117	0.102076	0.0622404	0.0655349
sp1762	589114			Bacteria; Firmicutes; Bacilli; Lactobacillales; Lactobacillaceae; Lactobacillus	3	1.448	0.32	2	1.184	0	2	-0.448	0	9	0.009	0	0.266776	0.14129	0.270971	0.523944	0.636345	0.219191	0.452538	0.430181	0.277408	0.468869	0.651733	0.205187		0.111138	0.270971	0.130582	0.505838	0.313935	0.173645	0.361322	0.141598	0.129941	0.218857	1.86685	0.182699	1.1366	0.219525	0.29549	0.13463	0.23732	0.277408	0.227368	0.285633
sp1794	641490			Bacteria; Firmicutes; Bacilli; Lactobacillales; Enterococcaceae; Enterococcus	3	-0.257	0.277	2	-0.564	0.56	2	-0.448	0	9	-0.679	0	0.0389105	0.0176971	0.0366856	0.095367	0.110771	0.0536378	0.0792384	0.0657405	0.0555429	0.0737752	0.0839629	0.0403452		0.0232861	0.0317805	0.0168076	0.040467	0.0667697	0.0366856	0.0565771	0.0222887	0.0581824	0.05355	0.355312	0.0350527	0.139628	0.0451963	0.0537255	0.0130709	0.0555429	0.0696521	0.0533489	0.0370952
sp0043	93099			Bacteria; Firmicutes; Bacilli; Lactobacillales; Streptococcaceae; Lactococcus	3	1.448	0	2	-0.564	0.375	2	-0.773	0	9	-0.679	0	0.03095	0.0177004	0.0317942	0.0406076	0.0283456	0.0380119	0.0498291	0.0300143	0.0395736	0.0547605	0.0499428	0.0372964		0.00529229	0.0250899	0.0129289	0.0452279	0.0538844	0.0317942	0.0424328	0.0183554	0.0368488	0.0477294	0.0830033	0.00531101	0.0782963	0.0161415	0.0391749	0.0313701	0.0366078	0.0480359	0.041917	0.0296762
sp1845	766768			Bacteria; Firmicutes; Bacilli; Lactobacillales; Enterococcaceae; Enterococcus	3	1.235	0.142	2	1.434	0	2	-0.773	0	9	-1.137	0	0.0533342	0.0164507	0.0585431	0.0804886	0.0589045	0.0497792	0.0880802	0.0418628	0.0774829	0.126781	0.14146	0.0627333		0.025403	0.0585431	0.0387868	0.069032	0.0702839	0.0611426	0.0501479	0.0380218	0.0484853	0.0500576	0.171831	0.0456747	0.178776	0.0495007	0.0615605	0.0548977	0.0530183	0.0648485	0.0774829	0.0717174
sp1663	532232			Bacteria; Firmicutes; Bacilli; Lactobacillales; Streptococcaceae; Streptococcus		#N/A	#N/A	2	0.185	0.244	2	-0.124	0.444	9	-0.449	0	0.0909558	0.031466	0.10272	0.107854	0.0769615	0.0945255	0.127123	0.079078	0.106729	0.151475	0.18318	0.0586306		0.0359876	0.0970143	0.059473	0.121401	0.103083	0.10272	0.117012	0.0249108	0.0950312	0.0966229	0.232992	0.0339905	0.215315	0.0699466	0.0940197	0.152929	0.0605923	0.0636476	0.114319	0.0989205
sp2076	1823053			Bacteria; Firmicutes; Bacilli; Lactobacillales; Streptococcaceae; Lactococcus	38	0	0	2	0.185	0	12	-1.028	0	9	1.156	0	0.0121561	0.00767233	0.010036	0.0171899	0.0167336	0.0120277	0.0126793	0.0114787	0.0107928	0.0177156	0.0203868	0.010152		0.00423383	0.010036	0.00387868	0.0166629	0.0210852	0.00733712	0.0218593	0.00262219	0.00775765	0.0162978	0.0349487	0.00531101	0.0482827	0.0021522	0.0201471	0	0.0063117	0.012009	0.00889149	0.0123651
sp2037	1109395			Bacteria; Firmicutes; Bacilli; Lactobacillales; Streptococcaceae; Streptococcus	3	-0.257	0	2	-0.314	0		#N/A	#N/A	9	-0.908	0	0.0215961	0.0122215	0.0217446	0.0350772	0.0281252	0.0222036	0.0405996	0.0271922	0.030063	0.0292439	0.0254204	0.0227141		0.011643	0.0217446	0.011636	0.0368964	0.0374848	0.00733712	0.024431	0.0222887	0.0135759	0.0221185	0.0771785	0.0169952	0.0796012	0.00968492	0.0391749	0.030063	0.0227221	0.024018	0.0292149	0.0148381
sp2016	1100972			Bacteria; Firmicutes; Bacilli; Lactobacillales; Streptococcaceae; Lactococcus	3	-0.683	0	2	-0.064	0	38	0	0	10	0.208	0	0.00947407	0.00936187	0.00714124	0.0181509	0.0170306	0.0133234	0.0106291	0.00757055	0.00767038	0.0120556	0.0141649	0.00694212		0.00105846	0.010036	0.00258578	0.00714124	0.029285	0.00978282	0.00642921	0.00393329	0.00387883	0.0279391	0.0276678	0.00424881	0.0508926	0.00538051	0.0212664	0.00653544	0.0063117	0.00360269	0.00254042	0.0111286
sp2032	1108679			Bacteria; Proteobacteria; Gammaproteobacteria; Enterobacteriales; Enterobacteriaceae	9	-1.158	0	2	-0.814	0		#N/A	#N/A	10	-1.042	0	0.00448992	0.00593338	0.00105846	0.011092	0.0290612	0.00109769	0.0118252	0.0285405	0.0012009	0.000213036	0.00052183	0		0.00105846	0	0.0155147	0.00714124	0	0	0.00771506	0.0013111	0	0.00116413	0.0830033	0.0010622	0	0.0010761	0.00111928	0.0130709	0.0871014	0.0012009	0.00381064	0
sp0434	211335	yes		Bacteria; Bacteroidetes; Bacteroidia; Bacteroidales; S24-7	3	0.169	0	2	-0.564	0		#N/A	#N/A	11	0	0	0.00624145	0.00473398	0.00595103	0.00340252	0.00483174	0.00213135	0.00394687	0.00316546	0.00255679	0.000212474	0.000520453	0		0.00317538	0.00167266	0.0142218	0.00595103	0.0011714	0.00978282	0.00771506	0.0144221	0.00387883	0.00465652	0	0.00318661	0	0.0010761	0	0.0104567	0.00504936	0.00480359	0.00127021	0.00247301
sp1747	581782			Bacteria; Proteobacteria; Gammaproteobacteria; Enterobacteriales; Enterobacteriaceae	51	0	0	2	-0.814	0		#N/A	#N/A	11	0	0	0.0606949	0.06161	0.0269028	0.286877	0.523927	0.112101	0.125649	0.285198	0.00870398	0.00710709	0.0080767	0.00502934		0.0201107	0	0.139632	0.103548	0.0035142	0.0269028	0.131156	0.289752	0.00775765	0.0372522	1.5625	0.0977226	0.00782963	0.16572	0.126479	0.149008	0.876064	0.00480359	0.0393766	0.00494603
sp1722	569552			Bacteria; Firmicutes; Bacilli; Lactobacillales; Streptococcaceae; Lactococcus	3	-0.043	0	2	-0.314	0	2	-0.124	0	12	0	0	0.0162302	0.0092291	0.0150539	0.0158275	0.010152	0.0124915	0.0225178	0.0159421	0.0140624	0.0365008	0.0316417	0.0245736		0.00317538	0.0150539	0.00905024	0.0321356	0.0140568	0.0195656	0.0205735	0.00655549	0.0174547	0.00931305	0.0276678	0.00849762	0.0339284	0.00753271	0.0156699	0.0117638	0.0100987	0.0192144	0.0228638	0.0136016
sp0929	276580			Bacteria; Firmicutes; Clostridia; Clostridiales	7	0.338	0	2	0.685	0	2	-0.124	0.493	13	0.625	0.56	0.0396456	0.0331711	0.024431	0.082847	0.0734903	0.0658328	0.0313805	0.0381747	0.0164104	0.0462183	0.0350586	0.0526655		0.050806	0.0167266	0.059473	0.00238041	0.023428	0.100274	0.024431	0.211087	0.174547	0.0861457	0.021843	0.0531101	0.0117444	0.0785554	0.0257435	0.0679685	0.0164104	0.0264198	0.00381064	0.0123651
sp0649	263165			Bacteria; Firmicutes; Clostridia; Clostridiales; Ruminococcaceae; Oscillospira	12	-1.04	0	2	-1.064	0	2	-0.124	0.444	26	0	0	0.0192334	0.0240569	0.0167266	0.0165145	0.023845	0.00609911	0.0138293	0.0125878	0.0123651	0.0105656	0.00389739	0.0113697		0.00105846	0.0167266	0.0271507	0.00119021	0.0187424	0.0684797	0.00128584	0.0367107	0.0678794	0.00232826	0.00436859	0	0.00782963	0.010761	0.00223856	0.00392126	0.0214598	0.0420314	0.0165128	0.0123651
sp1755	585435			Bacteria; Firmicutes; Bacilli; Lactobacillales; Carnobacteriaceae; Carnobacterium	3	1.662	0	2	1.684	0		#N/A	#N/A	28	0	0	0.00770407	0.00465772	0.00819979	0.00858197	0.00774345	0.00523738	0.0100343	0.00831057	0.00762127	0.014279	0.0126113	0.010778		0	0.0133813	0.00517157	0.0107119	0.00819979	0.00489141	0.0115726	0.00262219	0.00581824	0.00465652	0.0203868	0.00318661	0.020879	0.0021522	0.00895425	0.00392126	0.00883638	0.00600449	0.00762127	0.00494603
sp2040	1110135			Bacteria; Firmicutes; Clostridia; Clostridiales; Lachnospiraceae	6	0.483	0	2	-0.814	0		#N/A	#N/A	28	0	0	0.0148827	0.0281196	0.00357062	0.0157901	0.0159276	0.012053	0.00966087	0.00800651	0.00889149	0.000850458	0.0015441	0		0	0.00334532	0.0103431	0.00357062	0.0035142	0.0782626	0.00514337	0.053755	0.0135759	0.00814892	0.00582479	0.0169952	0.00391481	0.0129132	0.0111928	0.0117638	0.0189351	0.0192144	0.00889149	0.00247301
sp0953	278098			Bacteria; Firmicutes; Clostridia; Clostridiales; Ruminococcaceae; Ruminococcus		#N/A	#N/A	2	-0.564	0		#N/A	#N/A	35	0	0	0.00380996	0.00570966	0.0011714	0.0108671	0.0212012	0.00169523	0.000550045	0.000886948	0	0.0010505	0.00167038	0		0.00105846	0.00167266	0	0	0.0011714	0.00733712	0.0154301	0.0117999	0.0620612	0.00232826	0	0.0010622	0	0.00968492	0	0	0	0.0024018	0.00127021	0
sp2153	4319473			Bacteria; Firmicutes; Bacilli; Lactobacillales; Streptococcaceae; Lactococcus	3	-0.043	0	2	0.185	0.244	2	-0.448	0	40	0	0	0.189626	0.0763698	0.173957	0.308273	0.275746	0.196079	0.206026	0.125398	0.170208	0.24804	0.252883	0.140014		0.145009	0.173957	0.0724019	0.226139	0.318621	0.217668	0.173589	0.0432662	0.137698	0.24796	0.666938	0.11578	0.794707	0.144198	0.315637	0.0888819	0.145169	0.175331	0.170208	0.142198
sp1674	540940			Bacteria; Firmicutes; Bacilli; Lactobacillales; Leuconostocaceae; Leuconostoc	7	1.07	0.5	2	-0.564	0.375	20	0	0	57	0	0	0.00380477	0.00236263	0.00489141	0.0138144	0.0164357	0.00824348	0.00945972	0.00690899	0.00635106	0.00667269	0.00428579	0.00507265		0.00105846	0.00501798	0	0.00595103	0.005857	0.00489141	0.00385753	0.00262219	0.00193941	0.0116413	0.0480545	0.0010622	0.0287086	0.00753271	0.00895425	0.00392126	0.0063117	0.00360269	0.00635106	0.00370952
sp0393	198753			Bacteria; Firmicutes; Clostridia; Clostridiales; Ruminococcaceae	8	-1.152	0	2	-0.814	0	1	-0.611	0.375		#N/A	#N/A	0.0717761	0.16394	0	0.0315672	0.0569384	0.00116413	0.0177733	0.031156	0.00381064	0.0205072	0.0219651	0.0139064		0.440319	0.0585431	0	0.00357062	0	0	0	0	0.13188	0.00232826	0	0.00318661	0	0.115143	0	0.0810394	0	0.0012009	0.00381064	0.00494603
sp0633	262527			Bacteria; Firmicutes; Clostridia; Clostridiales	10	0.506	0.32	2	0.435	0	1	0.619	0		#N/A	#N/A	0.00465463	0.00448829	0.00334532	0.00595988	0.0125933	0.00109769	0.00344181	0.00472392	0.00124343	0.00380896	0.00445972	0.00255643		0.00105846	0.00334532	0.00646446	0	0.00819979	0.0122285	0.00128584	0.00524439	0.0368488	0.00232826	0	0.0010622	0	0.0010761	0.00111928	0.00261417	0.0063117	0.00720539	0	0.0136016
sp0918	276260			Bacteria; Firmicutes; Clostridia; Clostridiales; Lachnospiraceae; [Ruminococcus]; gnavus	10	-0.578	0	2	-1.064	0	1	0.619	0		#N/A	#N/A	0.00221569	0.00246716	0.00128584	0.00782754	0.00855555	0.00400718	0.00225715	0.0027027	0.0012009	0.0090047	0.0136536	0.00571007		0.00105846	0.00334532	0.00129289	0.00119021	0	0.00733712	0.00128584	0.0013111	0.0213335	0.00465652	0.0014562	0.00637322	0.00260988	0.021522	0.00335785	0.00653544	0.0063117	0.0012009	0	0.00370952
sp0992	291510			Bacteria; Firmicutes; Bacilli; Lactobacillales; Streptococcaceae; Lactococcus	3	-0.043	0	2	0.685	0	2	0.524	0		#N/A	#N/A	0.0214962	0.0123688	0.0214237	0.0328627	0.0315647	0.0202193	0.0294957	0.0147727	0.0242895	0.0354948	0.0381985	0.0182904		0.00423383	0.0133813	0.0142218	0.0214237	0.0398276	0.0342399	0.0231452	0.013111	0.0135759	0.0302674	0.0844595	0.00318661	0.0796012	0.0118371	0.0268628	0.0248347	0.0164104	0.0324243	0.024134	0.0197841
sp1349	342404			Bacteria; Firmicutes; Clostridia; Clostridiales		#N/A	#N/A	2	-1.064	0	2	0.2	0		#N/A	#N/A	0.00210705	0.00174891	0.00129289	0.00200727	0.00184367	0.00152935	0.0110837	0.0240847	0	0.0141476	0.0146901	0.0120331		0.00529229	0.00334532	0.00129289	0.00119021	0.0023428	0	0.00128584	0.00524439	0.00193941	0.00349239	0	0.00318661	0	0.0010761	0.00111928	0.0261417	0	0	0.0711319	0.00123651
sp1602	463794			Bacteria; Firmicutes; Bacilli; Lactobacillales; Lactobacillaceae; Lactobacillus		#N/A	#N/A	2	-0.814	0	2	-1.097	0		#N/A	#N/A	0.00104981	0.00179057	0	0.00458424	0.0078282	0.00114171	0.00526489	0.00434823	0.0049737	0.00433285	0.00171811	0.00380589		0	0	0	0	0.0011714	0.00489141	0.00128584	0.0013111	0.00969706	0.00116413	0	0.0223063	0	0.0010761	0.00111928	0.015685	0.0063117	0.0012009	0.00508085	0.00123651
sp0622	261918			Bacteria; Firmicutes; Clostridia; Clostridiales; Lachnospiraceae; [Ruminococcus]; gnavus	30	-1.414	0	2	-0.564	0	3	-0.275	0		#N/A	#N/A	0.00126162	0.000732369	0.00119021	0.00119606	0.00133284	0.00111317	0.00205405	0.00205472	0.00217127	0.00105192	0.00147487	0.00062443		0.00105846	0.00167266	0.00129289	0.00119021	0.0011714	0.00244571	0	0.0013111	0.00387883	0.00116413	0	0.0010622	0	0.0021522	0	0.00130709	0.00252468	0	0	0.00370952
sp0673	264225			Bacteria; Firmicutes; Clostridia; Clostridiales	8	2.06	0.277	2	-0.814	0	13	0.602	0		#N/A	#N/A	0.0120876	0.0175625	0.00646446	0.0106571	0.00986197	0.00989985	0.00346854	0.00432178	0.0024018	0.00105709	0.000960131	0.00125564		0.00529229	0.0083633	0.00646446	0.00119021	0.00937119	0.0513598	0.00257169	0.00917768	0.0271518	0.0116413	0.0014562	0.010622	0.00260988	0.0225981	0	0.00784252	0	0.0024018	0.00381064	0.0123651
sp1793	640999			Bacteria; Firmicutes; Clostridia; Clostridiales	45	0	0	2	-0.814	0	20	0	0		#N/A	#N/A	0.193392	0.143747	0.137158	0.153673	0.153427	0.112621	0.198029	0.207305	0.140994	0.178737	0.128796	0.147393		0.135483	0.137158	0.137047	0.274938	0.482616	0.0489141	0.137585	0.432662	0.3297	0.0116413	0.0451421	0.120029	0.0117444	0.173252	0.105212	0.105874	0.208286	0.00600449	0.140994	0.0544063
sp1588	433676			Bacteria; Firmicutes; Bacilli; Lactobacillales; Lactobacillaceae; Lactobacillus; reuteri	46	0	0	2	-0.564	0.375		#N/A	#N/A		#N/A	#N/A	0.00177322	0.00260626	0.00128584	0.0152441	0.0408701	0.000655549	0.00249888	0.00293711	0.0012009	0.00136409	0.00251362	0		0.00211692	0.00167266	0	0	0	0.00733712	0.00128584	0.0013111	0.116365	0	0	0.00212441	0	0.0021522	0	0.00653544	0	0.0012009	0.00254042	0
sp0977	289261			Bacteria; Proteobacteria; Gammaproteobacteria; Enterobacteriales; Enterobacteriaceae	47	0	0	2	-1.064	0		#N/A	#N/A		#N/A	#N/A	0.0059163	0.0073634	0.00489141	0.02519	0.0399801	0.00228341	0.0238712	0.064959	0.00124343	0.00169567	0.00192255	0.00126816		0	0	0.0206863	0.00952166	0.0011714	0.00489141	0.00514337	0.0760436	0	0.00232826	0.100478	0.0010622	0	0.0193698	0.00223856	0.00784252	0.196925	0.0012009	0.00635106	0
sp0503	232257			Bacteria; Firmicutes; Clostridia; Clostridiales; Ruminococcaceae	51	0	0	2	-0.814	0		#N/A	#N/A		#N/A	#N/A	0.000685294	0.000956207	0	0.000819118	0.000732328	0.00106915	0.0011999	0.000811928	0.00124343	0.000847668	0.00154319	0		0.00105846	0	0.00129289	0	0	0.00244571	0	0.0013111	0.00193941	0.00116413	0	0.0010622	0	0.0010761	0	0	0	0.0012009	0.00127021	0.00123651
sp0868	274317	yes		Bacteria; Firmicutes; Clostridia; Clostridiales; Lachnospiraceae; [Ruminococcus]; gnavus		#N/A	#N/A	2	-0.814	0		#N/A	#N/A		#N/A	#N/A	0.000855323	0.000919141	0.00105846	0.00815138	0.0194192	0.000655549	0.000569129	0.0013183	0	0.00327423	0.00465409	0.00160923		0.00105846	0	0.00129289	0.00119021	0	0.00244571	0	0.0013111	0.00581824	0	0	0.00212441	0	0.0559573	0	0.00392126	0	0.0012009	0	0
sp0364	196571			Bacteria; Firmicutes; Clostridia; Clostridiales		#N/A	#N/A	2	0.435	0		#N/A	#N/A		#N/A	#N/A	0.000184699	0.000488667	0	0.000933596	0.00109058	0.000582065	0.000564016	0.000669079	0	0.000634216	0.00106599	0		0	0	0.00129289	0	0	0	0	0	0	0.00116413	0.0014562	0	0.00260988	0	0.00223856	0.00130709	0.00126234	0	0.00127021	0.00123651
sp1678	544419			Bacteria; Firmicutes; Bacilli; Lactobacillales; Streptococcaceae; Lactococcus		#N/A	#N/A	2	-0.314	0		#N/A	#N/A		#N/A	#N/A	0.00561856	0.00506469	0.00334532	0.0065201	0.00422856	0.00641654	0.0132598	0.0122951	0.0108081	0.0198283	0.0214141	0.0126315		0.00317538	0.00334532	0.00258578	0.0166629	0.0046856	0.00244571	0.00642921	0.00262219	0.00387883	0.0104772	0.0101934	0.0010622	0.0117444	0.00322831	0.00895425	0.00522835	0.00126234	0.0108081	0.0139723	0.0173111
sp1445	352207			Bacteria; Firmicutes; Clostridia; Clostridiales		#N/A	#N/A	2	-0.314	0		#N/A	#N/A		#N/A	#N/A	0.000703076	0.000944586	0	0.00186211	0.00258695	0.000652469	0.00214772	0.00551789	0	0.000208143	0.000509845	0		0	0	0.00129289	0	0.0023428	0	0.00128584	0	0	0.00698478	0.00436859	0	0.00130494	0	0.00223856	0	0.00126234	0	0	0
sp1564	400739			Bacteria; Firmicutes; Clostridia; Clostridiales; Lachnospiraceae; Dorea	4	0.325	0	3	0.214	0.32		#N/A	#N/A	1	-1.098	0	0.0161028	0.035674	0.00105846	0.0893551	0.148729	0.0157301	0.182824	0.236812	0.066051	0.0237828	0.034777	0.00756982		0.00105846	0.0117086	0	0	0.0035142	0	0.0964382	0.0301552	0.0853342	0.424908	0	0.173139	0.00130494	0	0	0.312394	0.117398	0.46835	0.066051	0.00370952
sp1037	303414	yes		Bacteria; Firmicutes; Clostridia; Clostridiales	27	-1	0	3	-0.564	0.444		#N/A	#N/A	2	0.279	0	0.0225119	0.0117913	0.0169353	0.0237441	0.0220288	0.0164198	0.0195953	0.0160669	0.0148381	0.00273618	0.00426295	0		0.0169353	0.0133813	0.0323223	0.00714124	0.0163996	0.0366856	0.0347178	0.0642438	0.0504247	0.0197902	0.0014562	0.0223063	0.0130494	0.00860882	0.0100735	0.030063	0.0454442	0.00480359	0.00508085	0.0148381
sp0646	263106			Bacteria; Firmicutes; Clostridia; Clostridiales; Ruminococcaceae; Oscillospira	34	0	0	3	-0.953	0	2	1.498	0.18	3	1.234	0	0.0235203	0.0177572	0.0193934	0.0188556	0.0179083	0.013991	0.0129502	0.0106838	0.0100987	0.0181971	0.0172518	0.0156675		0.0497476	0.0150539	0.0193934	0.00119021	0.0445132	0.0244571	0.0102867	0.0170443	0.0504247	0.0162978	0	0.0116842	0.00782963	0.041968	0.00559641	0.0196063	0.0100987	0.0228171	0.0342957	0.0111286
sp1285	336276			Bacteria; Firmicutes; Clostridia; Clostridiales	10	-1.121	0	3	-0.564	0	6	-0.404	0.42	3	-0.437	0.32	0.0203096	0.0114197	0.0200719	0.0342286	0.0407413	0.0201737	0.0293316	0.0259326	0.017783	0.0265462	0.0273899	0.0203641		0.0158769	0.0200719	0.0206863	0.00238041	0.0152282	0.0293485	0.0385753	0.0209776	0.120244	0.0477294	0	0.0584211	0.00260988	0.0193698	0.00447713	0.0548977	0.0580676	0.00960719	0.017783	0.0717174
sp0588	260207	yes		Bacteria; Firmicutes; Clostridia; Clostridiales; Ruminococcaceae; Ruminococcus	3	0.809	0	3	-0.953	0		#N/A	#N/A	3	0.518	0	0.0897491	0.0838221	0.0603321	0.0355748	0.0425214	0.0158418	0.0343116	0.0325714	0.0332383	0.00954546	0.0110757	0.00766492		0.0603321	0.10036	0.0413725	0	0.247165	0.144297	0.0347178	0.104888	0.100849	0.0302674	0.0014562	0.0212441	0.0104395	0.00538051	0.0100735	0.0222205	0.0378702	0.0408305	0.0127021	0.111286
sp1145	320169	yes		Bacteria; Bacteroidetes; Bacteroidia; Bacteroidales; S24-7	37	0	0	3	0.214	0		#N/A	#N/A	4	-0.352	0	0.253645	0.227002	0.180911	0.078713	0.122352	0.00581824	0.0147292	0.0328548	0.0011992	0.0440997	0.0679335	0.0101917		0.729278	0.199047	0.16549	0.180911	0.131197	0.0391313	0.330462	0.268775	0.0116365	0.277063	0	0.0722298	0	0	0	0.0993386	0.00126234	0.0264198	0	0
sp0374	197463			Bacteria; Firmicutes; Clostridia; Clostridiales; Ruminococcaceae; Oscillospira		#N/A	#N/A	3	-0.564	0.444	3	-1.281	0	6	0.531	0	0.00479968	0.00413781	0.00385753	0.00317769	0.0032433	0.00276967	0.000812236	0.00122397	0	0.00230147	0.00390292	0.00063074		0.00105846	0.010036	0.0103431	0	0.005857	0.00244571	0.00385753	0	0	0	0.00582479	0.0010622	0.00652469	0.00753271	0.00447713	0.00261417	0.00252468	0	0	0
sp1090	310499			Bacteria; Firmicutes; Clostridia; Clostridiales		#N/A	#N/A	3	-0.953	0		#N/A	#N/A	6	-1.329	0	0.00332576	0.006081	0.00128584	0.00824548	0.00722625	0.00911212	0.00247474	0.00404527	0	0.000210403	0.00051538	0		0	0.00167266	0.0168076	0	0.0035142	0	0.00128584	0	0	0.00232826	0.0189306	0.00531101	0.0130494	0.0129132	0.0134314	0	0	0	0	0
sp1757	585914	yes		Bacteria; Bacteroidetes; Bacteroidia; Bacteroidales; Porphyromonadaceae; Parabacteroides; distasonis	11	-0.098	0	3	0.604	0		#N/A	#N/A	23	0	0	0.327321	0.365479	0.268921	0.046728	0.066648	0.0203638	0.0714012	0.0511906	0.0588189	0.0477024	0.0775089	0.012132		0.462546	0.334532	0.268921	1.06405	0.144082	0.0171199	0	0.182243	0.0407277	0.109428	0	0.0414259	0	0	0	0.0588189	0.161579	0.00840629	0.0711319	0.0494603
sp1734	577294	yes		Bacteria; Bacteroidetes; Bacteroidia; Bacteroidales; Porphyromonadaceae; Parabacteroides; distasonis	11	-0.098	0	3	0.214	0		#N/A	#N/A	23	0	0	0.50997	0.559703	0.491762	0.075149	0.114549	0.0228629	0.117579	0.0920338	0.101617	0.0734191	0.121617	0.0167817		0.650952	0.491762	0.504228	1.6532	0.208509	0.0611426	0	0.321219	0.0446065	0.164142	0	0.0701054	0	0	0.00111928	0.0810394	0.281502	0.00600449	0.101617	0.085319
sp0624	262095	yes	Module hub (CS)	Bacteria; Firmicutes; Erysipelotrichi; Erysipelotrichales; Erysipelotrichaceae		#N/A	#N/A	3	-0.953	0	4	3.135	0	25	0	0	0.0379849	0.0613897	0.0122285	0.316277	0.264783	0.365795	0.0758369	0.157754	0.00127021	0.207951	0.179261	0.177414		0.00105846	0.0685791	0.0129289	0.00476083	0.166339	0.0122285	0	0.41824	0.0387883	0.0616989	0.747029	0.31335	0	0.508996	0.442116	0.00653544	0	0.219764	0.00127021	0.00123651
sp1836	743693			Bacteria; Firmicutes; Clostridia; Clostridiales	4	-1.125	0	3	-0.174	0	6	-1.149	0	25	0	0	0.139191	0.173087	0.066034	0.0281704	0.0401531	0.00477991	0.0461527	0.0505097	0.0261417	0.116486	0.114987	0.117215		0.0687998	0.336205	0.0413725	0.0249943	0.436932	0.066034	0	0.0353996	0.0872736	0.0931305	0	0.00955982	0	0	0	0.0261417	0.0757404	0.124893	0.0469979	0.122414
sp1394	347908			Bacteria; Firmicutes; Clostridia; Clostridiales; Lachnospiraceae		#N/A	#N/A	3	-0.953	0		#N/A	#N/A	26	0	0	0.00112508	0.00115305	0.0011714	0.00369938	0.00329842	0.00454929	0.0011991	0.00119478	0.00126234	0.000212474	0.000520453	0		0	0.00167266	0.00258578	0	0.0011714	0.00244571	0	0	0.00387883	0	0.00728099	0	0.00521975	0.00538051	0.00783497	0	0.00126234	0	0	0.00247301
sp1433	351309			Bacteria; Firmicutes; Clostridia; Clostridiales	2	0.912	0	3	0.214	0	3	-0.275	0	32	0	0	0.539012	0.853307	0.0333258	1.1779	2.60631	0.0299476	0.402515	1.08527	0.0273554	0.17771	0.214306	0.124404		1.41304	0.229154	0.00517157	0.0333258	0.0023428	2.08619	0.00385753	0.0498217	7.43377	1.83816	0.0029124	0.083914	0.00130494	0.00322831	0.0100735	0.128095	0	0.112884	0.00127021	0.00494603
sp0787	270105			Bacteria; Firmicutes; Clostridia; Clostridiales	2	0.192	0	3	-0.564	0	3	-1.281	0	51	0	0	0.151278	0.323609	0.0238041	0.490195	1.1786	0.00657299	0.167293	0.449163	0.00767038	0.0819736	0.0993149	0.0552746		0.0518645	0.10036	0.00129289	0.0238041	0.0011714	0.880454	0	0.0222887	3.37458	0.507561	0.0029124	0.00531101	0	0.0010761	0.00783497	0.0509764	0	0.0612458	0.00381064	0.00123651
sp0880	274958			Bacteria; Firmicutes; Clostridia; Clostridiales	2	-0.528	0	3	-0.174	0	3	-0.275	0		#N/A	#N/A	0.456819	0.765326	0.0357062	1.18481	2.67172	0.0532765	0.408326	1.09903	0.017988	0.18672	0.243094	0.122543		0.918742	0.220791	0	0.0357062	0.0023428	2.02015	0	0.0550661	7.64904	1.63677	0.0189306	0.06267	0.00130494	0.00322831	0.051487	0.162079	0.00126234	0.114085	0.00127021	0.00123651
sp0884	275123			Bacteria; Firmicutes; Clostridia; Clostridiales	2	1.632	0	3	-0.564	0	3	-0.527	0		#N/A	#N/A	0.549486	0.905963	0.0214237	0.957809	1.95998	0.0753743	0.299766	0.794026	0.0230111	0.147789	0.185794	0.102536		2.27145	0.189011	0.00129289	0.0214237	0.005857	1.35737	0	0.027533	5.56805	1.78694	0.0160182	0.123215	0.00652469	0.00322831	0.130956	0.105874	0.00126234	0.0996746	0.00127021	0.00247301
sp0328	193859			Bacteria; Bacteroidetes; Bacteroidia; Bacteroidales; Bacteroidaceae; Bacteroides	11	-1.032	0	3	-0.953	0	8	-0.171	0.444		#N/A	#N/A	0.00180605	0.00183952	0.00129289	0.00466784	0.00474566	0.00324369	0.00120622	0.00120267	0.00124343	0.00295671	0.00221794	0.00317468		0.00105846	0.00167266	0.00129289	0.00476083	0	0	0.00385753	0.0013111	0	0	0.0131058	0.00424881	0.00782963	0.00860882	0.00223856	0	0.00126234	0	0.00127021	0.00370952
sp0874	274521		Module hub (M)	Bacteria; Firmicutes; Clostridia; Clostridiales	24	-1	0.5	3	2.551	0	12	-1.38	0.5		#N/A	#N/A	0.0134091	0.0130522	0.00646446	0.0150329	0.01716	0.0101363	0.0138115	0.0109788	0.0139723	0.00400034	0.00300971	0.00381211		0.00317538	0.0150539	0.00646446	0.00595103	0.0035142	0.0391313	0.0205735	0.0170443	0.0484853	0.026775	0	0.0223063	0.00130494	0.00322831	0.00111928	0.030063	0.0315585	0.00480359	0.0139723	0.0148381
sp1782	619817	yes		Bacteria; Firmicutes; Clostridia; Clostridiales; Lachnospiraceae; Anaerostipes		#N/A	#N/A	3	-0.174	0	20	0	0		#N/A	#N/A	0.041518	0.0610752	0.0193934	0.041578	0.019863	0.0398742	0.101142	0.0715791	0.0646581	0.133296	0.0879991	0.120258		0.00105846	0.0618884	0.0193934	0.00238041	0.172196	0.0195656	0.0141443	0.0485106	0.0814553	0.044237	0.014562	0.0488613	0.0326234	0.0355114	0.0268628	0.0575118	0.0807897	0.0444332	0.0520787	0.116232
sp0828	272328			Bacteria; Firmicutes; Clostridia; Clostridiales	3	0.382	0	3	0.214	0		#N/A	#N/A		#N/A	#N/A	0.00169679	0.0032182	0	0.00417138	0.00589695	0.000655549	0.00993599	0.00999771	0.00762127	0.000836904	0.00151391	0		0	0.0083633	0	0	0.0035142	0	0	0.0013111	0.0155153	0.00698478	0	0.00955982	0	0	0	0.0104567	0.0353455	0.00480359	0.00762127	0.00741904
sp0233	185222			Bacteria; Firmicutes; Clostridia; Clostridiales; Clostridiaceae	5	-1.258	0.5	3	-0.564	0		#N/A	#N/A		#N/A	#N/A	0.0921829	0.115506	0.0190433	0.287058	0.449417	0.0406006	0.326641	0.415294	0.109282	0.71602	1.14084	0.344512		0.237095	0.102032	0.268921	0.0190433	0.0035142	0.0146742	0	1.25079	0.345215	0.0768326	0.00436859	0.619264	0	0	0	0.841764	0.212073	0.109282	0.00127021	0.0123651
sp1977	967275			Bacteria; Proteobacteria; Gammaproteobacteria; Xanthomonadales; Xanthomonadaceae; Stenotrophomonas; geniculata	9	-1.158	0	3	-0.174	0.375		#N/A	#N/A		#N/A	#N/A	0.00690739	0.00620303	0.00514337	0.0119862	0.00945762	0.00925934	0.00706566	0.00373965	0.00741904	0.00583898	0.00479382	0.00503948		0.00105846	0.0133813	0	0.00238041	0.011714	0.0146742	0.00514337	0.00262219	0.00775765	0.00582065	0.0262116	0.00318661	0.0260988	0.010761	0.0134314	0.0104567	0.00126234	0.00840629	0.00508085	0.00741904
sp2232	4449525			Bacteria; Bacteroidetes; Bacteroidia; Bacteroidales; [Paraprevotellaceae]; [Prevotella]	11	-0.098	0	3	-0.174	0		#N/A	#N/A		#N/A	#N/A	0.00134003	0.00154997	0.0011714	0.00213977	0.00437458	0.000531101	0.00108046	0.00129409	0.00123651	0.00074418	0.00116761	0		0	0.00334532	0.00129289	0.00357062	0.0011714	0	0	0.0013111	0.00193941	0.0128054	0	0.0010622	0	0	0	0	0.00126234	0	0.00381064	0.00123651
sp0355	195621			Bacteria; Firmicutes; Clostridia; Clostridiales	32	0	0	3	0.993	0		#N/A	#N/A		#N/A	#N/A	0.00017003	0.000449856	0	0.00211398	0.00287815	0.000655549	0.0148793	0.0305001	0.00217127	0	0	0		0	0	0	0.00119021	0	0	0	0.0013111	0.00775765	0.00465652	0	0.00318661	0	0	0	0	0.0921508	0.00480359	0	0.00494603
sp0163	176853			Bacteria; Firmicutes; Clostridia; Clostridiales	50	0	0	3	0.993	0		#N/A	#N/A		#N/A	#N/A	0.00101098	0.00139472	0	0.00389544	0.00620423	0.000655549	0.00772349	0.00708243	0.00600449	0.000633091	0.00106355	0		0	0.00334532	0	0	0	0.00244571	0.00128584	0.0013111	0.0174547	0.00814892	0	0.00424881	0	0	0	0.00784252	0.0252468	0.00600449	0.0101617	0.00370952
sp1572	412392		Module hub (M)	Bacteria; Proteobacteria; Betaproteobacteria; Burkholderiales; Comamonadaceae		#N/A	#N/A	3	3.33	0.142		#N/A	#N/A		#N/A	#N/A	0.000884197	0.00187437	0	0.00159827	0.00310612	0.000538051	0.00102	0.00150954	0	0.00062669	0.00104651	0		0	0.00501798	0	0	0.0011714	0	0	0	0	0	0.0014562	0	0.00913457	0.0010761	0.00111928	0	0	0.0024018	0	0.00123651
sp0404	199534			Bacteria; Bacteroidetes; Bacteroidia; Bacteroidales; Rikenellaceae		#N/A	#N/A	3	0.993	0		#N/A	#N/A		#N/A	#N/A	0	0	0	0.00469913	0.008446	0.0017462	0	0	0	0.000841235	0.00130334	0		0	0	0	0	0	0	0	0.0249108	0.00387883	0.00349239	0	0.00531101	0	0	0	0	0	0	0	0
sp1756	585880			Bacteria; Firmicutes; Clostridia; Clostridiales		#N/A	#N/A	3	-0.564	0		#N/A	#N/A		#N/A	#N/A	0.000184699	0.000488667	0	0.0015574	0.00264697	0.000531101	0.00249799	0.00390908	0	0.00373903	0.00611386	0.000637422		0	0	0.00129289	0	0	0	0	0.0013111	0.00775765	0.00232826	0	0.0010622	0	0	0	0.0117638	0	0	0.00254042	0
sp1348	342105		Module hub (S)	Bacteria; Firmicutes; Clostridia; Clostridiales	36	0	0	4	1.711	0	12	0.731	0.218	1	3.954	0.355	0.00844467	0.00584369	0.00669064	0.00908985	0.00857022	0.00667251	0.0111847	0.0105205	0.00839439	0.010086	0.0129533	0.00317468		0.00635075	0.00669064	0.0103431	0.00119021	0.0046856	0.0195656	0.0102867	0.0222887	0.0193941	0.0128054	0.0014562	0.00212441	0.00130494	0.0021522	0.0111928	0.0326772	0.0113611	0	0.00508085	0.0222571
sp2087	2311550	yes		Bacteria; Firmicutes; Clostridia; Clostridiales	3	1.022	0	4	-0.546	0	6	-0.404	0	4	-0.77	0	0.0474843	0.0546584	0.0218593	0.0288568	0.0190882	0.0257005	0.102394	0.0768607	0.104157	0.00674667	0.0111358	0.00319048		0	0.12545	0.00387868	0.0154727	0.040999	0.124731	0.0218593	0.0589994	0.0446065	0.0419087	0.0334925	0.0010622	0.0156593	0.0172176	0.0179085	0.122866	0.0391325	0.224568	0.104157	0.165692
sp0482	228391			Bacteria; Firmicutes; Clostridia; Clostridiales; Ruminococcaceae	47	0	0	4	-1.449	0		#N/A	#N/A	5	-0.522	0	0.00565279	0.00572948	0.00489141	0.00488092	0.00427898	0.00379845	0.00652636	0.00657626	0.00635106	0.00513505	0.00671275	0.00253726		0	0.00669064	0.00775735	0	0.0035142	0.00489141	0.016716	0.013111	0.00193941	0.00931305	0.00436859	0	0.00260988	0.00322831	0.00447713	0.00653544	0.0227221	0.00840629	0.00635106	0.00247301
sp1957	908873			Bacteria; Firmicutes; Bacilli; Lactobacillales; Streptococcaceae; Streptococcus	3	0.809	0	4	-0.998	0		#N/A	#N/A	9	-1.367	0	0.00821422	0.00461837	0.00733712	0.00832778	0.00555768	0.00892299	0.00835059	0.00777387	0.00599599	0.0127901	0.0149473	0.00634316		0.00211692	0.00501798	0.00517157	0.0107119	0.011714	0.00733712	0.0154301	0.00524439	0.00969706	0.00814892	0.0160182	0	0.0130494	0.0021522	0.0123121	0.00261417	0.00757404	0.00600449	0.00508085	0.00494603
sp0975	288680			Bacteria; Firmicutes; Bacilli; Lactobacillales; Streptococcaceae; Lactococcus	3	-0.257	0	4	-0.095	0	2	-0.448	0	12	1.224	0	0.117687	0.0632606	0.134514	0.095554	0.0664504	0.0949115	0.16987	0.0907378	0.147345	0.21251	0.19683	0.123232		0.0105846	0.145521	0.0517157	0.17377	0.127683	0.134514	0.180018	0.0629327	0.13188	0.12689	0.174744	0.00212441	0.178776	0.0333592	0.0537255	0.108488	0.155268	0.188541	0.147345	0.13107
sp2010	1079866			Bacteria; Firmicutes; Bacilli; Lactobacillales; Streptococcaceae; Streptococcus	8	-1.152	0.5	4	-0.998	0.444	2	-0.773	0	12	0	0	0.0111046	0.00589777	0.0128584	0.0101117	0.00744108	0.00913365	0.0176806	0.0132127	0.0132099	0.0233171	0.0228699	0.0144918		0.00211692	0.0133813	0.00387868	0.0166629	0.011714	0.0171199	0.0128584	0.00524439	0.0155153	0.00931305	0.0247554	0.0010622	0.0117444	0.00430441	0.00895425	0.00914961	0.0164104	0.0132099	0.0165128	0.00989205
sp0991	291508	yes		Bacteria; Firmicutes; Bacilli; Lactobacillales	8	1.257	0	4	1.259	0		#N/A	#N/A	16	1	0	0.00169741	0.00151128	0.00129289	0.00107144	0.00141085	0.000538051	0.00106493	0.000905059	0.00123651	0.00444787	0.0026389	0.00381095		0.00105846	0	0.00129289	0.00357062	0.0035142	0.00244571	0	0	0	0	0.0014562	0.00212441	0.00391481	0.0010761	0	0.00130709	0	0.0012009	0.00127021	0.00123651
sp0580	259912	yes		Bacteria; Firmicutes; Clostridia; Clostridiales; Lachnospiraceae	22	-1.224	0	4	0.808	0		#N/A	#N/A	41	0	0	0.00468342	0.00613904	0.00119021	0.00302115	0.00446972	0.000559641	0.00152101	0.00136348	0.00126234	0	0	0		0	0	0.0142218	0.00119021	0	0.0122285	0.00514337	0.0117999	0.00775765	0.00349239	0	0	0	0	0.00111928	0	0.00126234	0.0012009	0.00254042	0
sp1050	305127			Bacteria; Firmicutes; Clostridia; Clostridiales; Dehalobacteriaceae; Dehalobacterium	9	-0.712	0	4	0.356	0	4	-0.14	0.444		#N/A	#N/A	0.00497875	0.00616342	0.00238041	0.00305614	0.00478373	0.000559641	0.00543577	0.00332901	0.00618253	0.00487028	0.00362828	0.00448993		0	0	0.00646446	0.00238041	0.0011714	0.0171199	0.00771506	0.00393329	0.0135759	0.00582065	0	0	0	0	0.00111928	0.00653544	0.0113611	0.00720539	0.00635106	0.00618253
sp0910	276000			Bacteria; Firmicutes; Clostridia; Clostridiales	8	-1.152	0	4	-1.449	0	7	0.607	0		#N/A	#N/A	0.00500313	0.00460048	0.0046856	0.00361751	0.00416581	0.00240702	0.00179147	0.00258498	0.00123651	0.00275264	0.0031443	0.00194024		0	0.0117086	0.00646446	0.00238041	0.0046856	0.00978282	0	0.0117999	0.00775765	0.00349239	0.0014562	0	0	0.0010761	0.00335785	0.00784252	0	0.00360269	0.00127021	0.00123651
sp1898	821644			Bacteria; Actinobacteria; Actinobacteria; Actinomycetales; Microbacteriaceae; Leucobacter	16	-0.904	0	4	1.259	0	7	1.746	0		#N/A	#N/A	0.000469759	0.000847427	0	0.000775547	0.000956664	0.000531101	0.00117562	0.00146145	0.00126234	0.000633124	0.000693568	0.00063074		0.00211692	0	0	0	0.0011714	0	0	0	0	0	0.0014562	0.0010622	0.00260988	0.0010761	0	0.00130709	0.00126234	0	0.00127021	0
sp1176	322839			Bacteria; Firmicutes; Clostridia; Clostridiales		#N/A	#N/A	4	-0.095	0.32	13	-0.963	0		#N/A	#N/A	0.000721439	0.00145905	0	0.00219641	0.00302577	0.000969706	0.000554793	0.000905595	0	0.00202208	0.00298044	0.00097012		0	0	0.00387868	0	0.0011714	0	0	0.00524439	0.00193941	0.00814892	0	0	0	0	0.00223856	0.00130709	0	0	0	0
sp0620	261841			Bacteria; Firmicutes; Clostridia; Clostridiales; Lachnospiraceae; Coprococcus	3	-0.257	0	4	0.356	0	35	0	0		#N/A	#N/A	0.00627291	0.00475246	0.00642921	0.00486506	0.00628451	0.00296666	0.0080087	0.0079544	0.00494603	0.0106903	0.0114071	0.00814283		0	0.00669064	0.00905024	0.00238041	0.0046856	0.0146742	0.00642921	0.00655549	0.0193941	0.00465652	0.0014562	0	0.00130494	0.0010761	0.00447713	0.0222205	0.0100987	0.00840629	0.0190532	0.00494603
sp0324	193620			Bacteria; Firmicutes; Clostridia; Clostridiales	7	0.338	0	4	0.808	0		#N/A	#N/A		#N/A	#N/A	0.00330255	0.00663167	0	0.00410624	0.00602471	0.00196665	0.00220542	0.00262287	0.00127021	0.000213036	0.00052183	0		0	0	0.0181005	0	0	0.00244571	0.00257169	0.00393329	0.0174547	0.00698478	0	0	0	0	0.00447713	0.00784252	0.00252468	0.00480359	0.00127021	0.00123651
sp2027	1108007			Bacteria; Firmicutes; Bacilli; Lactobacillales; Leuconostocaceae; Leuconostoc	8	0.453	0	4	-0.998	0		#N/A	#N/A		#N/A	#N/A	0.00555373	0.00430204	0.00501798	0.00699982	0.00564697	0.00737122	0.0146481	0.00613843	0.0127021	0.0115925	0.0112848	0.00697437		0.00105846	0.00501798	0	0.0119021	0.0046856	0.00978282	0.00642921	0.00786658	0.00775765	0.00698478	0.0189306	0	0.00782963	0.0021522	0.00447713	0.0104567	0.0189351	0.00960719	0.0127021	0.0111286
sp1892	817176	yes		Bacteria; Firmicutes; Bacilli; Lactobacillales; Streptococcaceae; Streptococcus		#N/A	#N/A	4	-1.449	0		#N/A	#N/A		#N/A	#N/A	0.00201521	0.00160812	0.00167266	0.00255451	0.00139218	0.00243038	0.00530693	0.00316325	0.00494603	0.00544065	0.0064384	0.00316619		0	0.00167266	0.00129289	0.00238041	0.0011714	0.00244571	0.00514337	0.00262219	0.00193941	0.00465652	0.0029124	0	0.00391481	0.0021522	0.00223856	0.00392126	0.0063117	0.0012009	0.00508085	0.00494603
sp0636	262631			Bacteria; Firmicutes; Clostridia; Clostridiales; Ruminococcaceae		#N/A	#N/A	4	0.356	0.277		#N/A	#N/A		#N/A	#N/A	0.000698773	0.00184878	0	0.00572939	0.0100738	0.000655549	0.00150328	0.002825	0	0.00127264	0.0021349	0		0	0	0	0	0	0.00489141	0	0.0013111	0.0271518	0.0151337	0	0	0	0	0.00223856	0	0	0.0024018	0	0
sp2127	3851582			Bacteria; Firmicutes; Bacilli; Lactobacillales; Lactobacillaceae; Lactobacillus		#N/A	#N/A	4	1.259	0		#N/A	#N/A		#N/A	#N/A	0.000318551	0.000545006	0	0.00187907	0.00275391	0.000531101	0.000133244	0.000399733	0	0	0	0		0.00105846	0	0	0	0.0011714	0	0	0	0	0	0.0029124	0.0010622	0.00782963	0.00322831	0	0	0	0	0	0
sp0799	271139			Bacteria; Firmicutes; Clostridia; Clostridiales; Lachnospiraceae		#N/A	#N/A	4	-0.095	0		#N/A	#N/A		#N/A	#N/A	0	0	0	0.0012682	0.00166081	0.000655549	0.00199866	0.00599599	0	0	0	0		0	0	0	0	0	0	0	0.0013111	0.00193941	0.00465652	0	0	0	0	0.00223856	0	0	0	0	0
sp0662	263705			Bacteria; Firmicutes; Clostridia; Clostridiales; Peptococcaceae	53	0	0	5	-0.278	0	2	-1.097	0	1	-0.537	0.444	0.0284651	0.0162609	0.0301079	0.035671	0.0317915	0.0184437	0.0186693	0.0191154	0.0136777	0.00294605	0.00315611	0.00191564		0.0232861	0.0301079	0.0439583	0.00595103	0.00937119	0.041577	0.0450045	0.0117999	0.0426671	0.0209544	0.0131058	0.015933	0.0900407	0.0785554	0.0123121	0.00392126	0.0328208	0.058844	0.00381064	0.0284397
sp0424	208409			Bacteria; Bacteroidetes; Bacteroidia; Bacteroidales; S24-7	9	-1.158	0	5	-1.112	0		#N/A	#N/A	1	-1.098	0	0.00636879	0.00448724	0.00771506	0.00271348	0.00169753	0.0025323	0.0101688	0.00552198	0.00762127	0.0140916	0.0105324	0.0138384		0.00105846	0.00501798	0.011636	0	0.00937119	0.00978282	0.00771506	0.00524439	0	0.00349239	0.0029124	0.00212441	0.00130494	0.0021522	0.00447713	0.00392126	0.0164104	0.00480359	0.00762127	0.00494603
sp2171	4345268			Bacteria; Firmicutes; Clostridia; Clostridiales; Lachnospiraceae	42	0	0	5	-0.278	0		#N/A	#N/A	1	0.024	0.375	0.00121837	0.0017311	0.00105846	0.00273904	0.00365442	0.000969706	0.00186674	0.00204292	0.00123651	0.00117327	0.00207407	0		0.00105846	0	0.00129289	0	0	0.00489141	0.00128584	0	0.00193941	0	0	0.00637322	0.00391481	0.00968492	0	0.00261417	0	0	0.00381064	0.00123651
sp1089	310491	yes		Bacteria; Firmicutes; Clostridia; Clostridiales; Lachnospiraceae	27	-1	0	5	-1.112	0	1	-0.303	0	2	-1.212	0	0.0124019	0.0115113	0.00775735	0.0260417	0.0211887	0.0151826	0.0309806	0.0202082	0.0217327	0.00158849	0.000967352	0.00160133		0.0338707	0.00334532	0.00775735	0.00357062	0.0046856	0.0220113	0.0115726	0.00917768	0.0135759	0.00814892	0.00873719	0.0509857	0.0600271	0.0408919	0.0167892	0.0274488	0.05933	0.0132099	0.0215936	0.0704809
sp1314	338887	yes		Bacteria; Firmicutes; Clostridia; Clostridiales; Ruminococcaceae; Oscillospira	40	0	0	5	-1.112	0	2	0.524	0	3	0.279	0	0.475154	0.322879	0.425218	0.693714	0.47727	0.560924	0.104718	0.075543	0.0795274	0.272917	0.196834	0.298297		0.975899	0.265953	0.819693	0.034516	0.425218	0.352182	0.452617	0.146843	0.556611	0.497084	0.205324	0.893312	1.56723	1.11807	0.565237	0.207827	0.0795274	0.210157	0.184181	0.0432777
sp1417	349864			Bacteria; Firmicutes; Clostridia; Clostridiales; Lachnospiraceae	27	1	0	5	-0.278	0	7	0.227	0	3	-0.676	0.375	0.00420542	0.00347624	0.00334532	0.0164802	0.0186431	0.00484974	0.0118461	0.00840207	0.00639198	0.0010592	0.000960649	0.00126195		0.00740921	0.00334532	0.00258578	0	0.0011714	0.00978282	0.00514337	0.0013111	0.00387883	0.00582065	0.0014562	0.0414259	0.0326234	0.041968	0.00335785	0.014378	0.0227221	0.00360269	0.00508085	0.0234936
sp0608	261315			Bacteria; Firmicutes; Clostridia; Clostridiales		#N/A	#N/A	5	0.834	0	17	-0.755	0.444	5	-0.74	0	0.00202289	0.00272454	0.00129289	0.000915258	0.00132734	0.000531101	0.00127011	0.00155362	0	0.00167456	0.00245663	0.000639108		0	0.00167266	0.00129289	0	0	0.00733712	0.00385753	0	0.00387883	0	0	0.0010622	0.00130494	0.0010761	0	0.00261417	0.00378702	0	0	0.00247301
sp1340	341448	yes		Bacteria; Bacteroidetes; Bacteroidia; Bacteroidales; S24-7	1	1.196	0	5	0	0	16	0	0	7	0.486	0	0.0319482	0.0244256	0.0293485	0.0117372	0.015625	0.0038821	0.11202	0.0450916	0.121448	0.0915931	0.0707601	0.0723306		0.00317538	0.0183993	0.0620588	0.0357062	0.00937119	0.0293485	0.065578	0.0419551	0.00193941	0.0151337	0.00582479	0.0010622	0	0	0.027982	0.0771181	0.0656416	0.118889	0.127021	0.164455
sp2085	2212505			Bacteria; Bacteroidetes; Bacteroidia; Bacteroidales; S24-7	20	-0.811	0	5	0.278	0	8	-0.171	0	11	-1.87	0	0.0162432	0.0106013	0.0142825	0.021291	0.0244861	0.0149808	0.0206836	0.025459	0.00522835	0.0194357	0.0120844	0.023471		0.0179938	0.00167266	0.0323223	0.0142825	0.00819979	0.0122285	0.0270027	0.0419551	0	0.026775	0.0334925	0.00318661	0	0	0.0649183	0.00522835	0.0517559	0.0024018	0.0698617	0
sp1486	355746			Bacteria; Bacteroidetes; Bacteroidia; Bacteroidales; S24-7	20	1.459	0	5	0.278	0	13	0.602	0	11	0	0	0.0254582	0.0177623	0.0261846	0.0269596	0.0296667	0.021449	0.0287244	0.0322126	0.00767038	0.0219158	0.0272546	0.0112397		0.01376	0.00334532	0.0504228	0.0261846	0.00819979	0.041577	0.0347178	0.0603105	0	0.0430728	0.0407735	0.00212441	0	0	0.0693955	0.00653544	0.0605923	0.0012009	0.0800234	0
sp1429	350741			Bacteria; Firmicutes; Clostridia; Clostridiales; Lachnospiraceae	9	0.623	0.277	5	-0.834	0		#N/A	#N/A	17	-0.5	0	0.00347223	0.00401959	0.00238041	0.0517561	0.072557	0.0226796	0.0139662	0.0193166	0.00621713	0.00263398	0.00495641	0.00062443		0	0.00669064	0.0103431	0.00238041	0	0.00489141	0	0.00393329	0.209457	0	0	0.0414259	0.0796012	0.0796315	0	0.0483622	0.0454442	0.0156117	0.00635106	0.00370952
sp1253	332666			Bacteria; Bacteroidetes; Bacteroidia; Bacteroidales; S24-7	20	0.324	0	5	-0.556	0	7	-1.29	0	24	1.414	0	0.0216953	0.0158754	0.0200719	0.00507961	0.00701768	0.0024259	0.00640451	0.00878423	0.00217127	0.00972684	0.0107813	0.00443796		0.00317538	0.0200719	0.0400796	0.0368964	0.005857	0.00978282	0.0360036	0.0209776	0.00193941	0.00814892	0.0029124	0.0010622	0	0	0.00559641	0.00784252	0.0126234	0	0.00889149	0
sp1542	379505	yes		Bacteria; Bacteroidetes; Bacteroidia; Bacteroidales; S24-7	1	-0.206	0	5	1.39	0	16	0	0	24	-1.414	0	0.109655	0.0955604	0.0669064	0.0437332	0.0451837	0.0286102	0.481578	0.202083	0.548432	0.404688	0.293149	0.342649		0.0158769	0.0669064	0.240478	0.144015	0.0456846	0.0244571	0.230166	0.125865	0.00969706	0.0640272	0.0465983	0.010622	0.00260988	0.00538051	0.0850654	0.298016	0.344619	0.367475	0.586838	0.754269
sp1044	304408	yes		Bacteria; Bacteroidetes; Bacteroidia; Bacteroidales; S24-7	1	-0.206	0	5	0	0		#N/A	#N/A		#N/A	#N/A	0.012474	0.00986074	0.010036	0.00514832	0.00636412	0.00329797	0.0486078	0.0225003	0.0432323	0.04187	0.0378225	0.0368089		0	0.010036	0.0206863	0.0202335	0.00819979	0.00244571	0.0257169	0.0183554	0.00193941	0.00465652	0.00728099	0	0	0	0.00895425	0.0379055	0.0277715	0.0432323	0.0584298	0.0840825
sp0191	180105			Bacteria; Firmicutes; Clostridia; Clostridiales	9	-0.267	0	5	-1.112	0		#N/A	#N/A		#N/A	#N/A	0.00237175	0.00530016	0	0.0432265	0.0636128	0.016522	0.0136583	0.0195665	0.0049737	0.00337785	0.005955	0.00062443		0	0	0.0142218	0.00238041	0	0	0	0.0117999	0.186184	0	0	0.0212441	0.0652469	0.0613378	0	0.045748	0.0467066	0.0204153	0.00508085	0
sp1323	339549			Bacteria; Bacteroidetes; Bacteroidia; Bacteroidales; S24-7	20	1.459	0	5	0.556	0		#N/A	#N/A		#N/A	#N/A	0.0588997	0.0348385	0.0476083	0.0544547	0.0586535	0.0369534	0.0680678	0.0831754	0.0235276	0.0857108	0.0512776	0.104065		0.0338707	0.0351259	0.126703	0.0476083	0.029285	0.0586969	0.0810081	0.121932	0.00581824	0.0884739	0.0611603	0.0127464	0	0	0.145507	0.0235276	0.136333	0.00360269	0.2388	0.00247301
sp2086	2216525			Bacteria; Firmicutes; Erysipelotrichi; Erysipelotrichales; Erysipelotrichaceae	33	0	0	5	-1.112	0		#N/A	#N/A		#N/A	#N/A	0.0120541	0.00830038	0.0133813	0.0153252	0.0123677	0.0154299	0.01365	0.0209012	0.00124343	0	0	0		0	0.0133813	0.0168076	0.00833145	0.0046856	0.0244571	0.016716	0.0353996	0.00969706	0.0162978	0.014562	0.0276173	0	0	0.0190278	0	0.0530183	0.0456341	0.00889149	0
sp0367	196770		Module hub (M)	Bacteria; Firmicutes; Clostridia; Clostridiales		#N/A	#N/A	5	2.781	0		#N/A	#N/A		#N/A	#N/A	0.000184699	0.000488667	0	0.0121104	0.0211401	0.0021843	0.0156399	0.0360794	0	0	0	0		0	0	0.00129289	0	0	0	0	0.0616216	0	0.017462	0.00436859	0	0	0	0.0134314	0.107181	0	0	0	0
sp0869	274380	yes		Bacteria; Firmicutes; Clostridia; Clostridiales		#N/A	#N/A	5	0.278	0		#N/A	#N/A		#N/A	#N/A	0.0161921	0.0310583	0.0046856	0.490605	0.870171	0.0724298	0.627935	1.42976	0.0024018	0	0	0		0	0.00501798	0.0853309	0.00119021	0.0046856	0.0171199	0	2.53566	0	0.661226	0.142707	0.0010622	0	0.0021522	0.582027	4.2415	0	0.0024018	0.00381064	0.0197841
sp1126	315669	yes		Bacteria; Bacteroidetes; Bacteroidia; Bacteroidales; S24-7		#N/A	#N/A	5	-0.556	0		#N/A	#N/A		#N/A	#N/A	0.00645955	0.00591037	0.0046856	0.00233643	0.00270698	0.0019873	0.0268097	0.00994072	0.0292149	0.0207889	0.0146119	0.0192346		0.00211692	0.00167266	0.0103431	0.00595103	0.0046856	0.00244571	0.0180018	0.00786658	0	0.00349239	0.0029124	0.0010622	0	0	0.00335785	0.0222205	0.0138857	0.0168126	0.0292149	0.0408047
sp1903	826382			Bacteria; Firmicutes; Clostridia; Clostridiales; Lachnospiraceae		#N/A	#N/A	5	0.278	0.406		#N/A	#N/A		#N/A	#N/A	0.00199378	0.00230336	0.00129289	0.00383217	0.0058995	0.000969706	0.000273693	0.00054331	0	0	0	0		0.00105846	0.00669064	0.00129289	0	0.0023428	0	0.00257169	0	0.00193941	0	0	0.00637322	0.0169642	0.00538051	0	0	0.00126234	0.0012009	0	0
sp0944	277265			Bacteria; Firmicutes; Clostridia; Clostridiales		#N/A	#N/A	5	0.278	0.244		#N/A	#N/A		#N/A	#N/A	0.00262268	0.00572606	0	0.116614	0.256031	0.0136369	0.147502	0.387893	0	0	0	0		0	0.00167266	0.0155147	0	0.0011714	0	0	0.742081	0	0.119905	0.0262116	0.0010622	0	0	0.043652	1.17376	0	0	0.00254042	0.00370952
sp0776	269775			Bacteria; Firmicutes; Clostridia; Clostridiales		#N/A	#N/A	5	2.225	0		#N/A	#N/A		#N/A	#N/A	0	0	0	0.00185774	0.00241889	0.000728099	0.0030992	0.00652354	0	0	0	0		0	0	0	0	0	0	0	0.00655549	0	0.00349239	0.0014562	0	0	0	0.00335785	0.0182992	0	0	0	0
sp0899	275511			Bacteria; Firmicutes; Clostridia; Clostridiales; Ruminococcaceae; Oscillospira		#N/A	#N/A	5	0.834	0		#N/A	#N/A		#N/A	#N/A	0.000518377	0.000936402	0	0.000631338	0.000682304	0.000559641	0.000271592	0.000539028	0	0.000208143	0.000509845	0		0	0	0	0	0.0023428	0	0.00128584	0.0013111	0	0.00116413	0.0014562	0	0	0	0.00111928	0	0	0.0012009	0	0
sp2022	1105958			Bacteria; Firmicutes; Clostridia; Clostridiales		#N/A	#N/A	5	-0.556	0		#N/A	#N/A		#N/A	#N/A	0.000698773	0.00184878	0	0.00433319	0.00672146	0.000538051	0	0	0	0	0	0		0	0	0	0	0	0.00489141	0	0	0.00387883	0	0	0.0127464	0.0169642	0.0010761	0	0	0	0	0	0
sp1172	322138			Bacteria; Firmicutes; Clostridia; Clostridiales; Lachnospiraceae		#N/A	#N/A	5	-1.112	0		#N/A	#N/A		#N/A	#N/A	0.00071677	0.00122466	0	0.00586968	0.00888162	0.0017462	0.000939726	0.00238266	0	0.000210403	0.00051538	0		0	0	0	0	0	0.00244571	0.00257169	0	0	0.00349239	0	0.0254929	0.0104395	0.00753271	0	0	0.00126234	0	0	0
sp2213	4414257			Bacteria; Firmicutes; Bacilli; Lactobacillales; Lactobacillaceae; Lactobacillus		#N/A	#N/A	6	-0.276	0	3	-1.533	0	1	-1.098	0	0.00254169	0.00147485	0.00334532	0.00534753	0.00643374	0.0021383	0.00353951	0.00340105	0.00254042	0.00405086	0.00435269	0.00255137		0.00105846	0.00334532	0	0.00357062	0.0035142	0.00244571	0.00385753	0.0013111	0	0.00931305	0.0189306	0.00212441	0.00782963	0.0021522	0.00111928	0.00130709	0.00504936	0.0012009	0.00254042	0.00494603
sp1494	356164	yes		Bacteria; Bacteroidetes; Bacteroidia; Bacteroidales; Bacteroidaceae; Bacteroides; acidifaciens	3	-0.257	0.277	6	0.784	0	10	-0.301	0	3	0.518	0.197	11.1955	9.09552	8.81677	5.8355	4.78616	3.97363	5.24577	2.4531	4.83277	8.60198	3.01172	9.49522		4.57148	10.9543	8.29131	31.2167	5.45638	8.81677	9.06133	3.97525	0.82619	3.97201	14.7789	3.26309	11.7471	4.54868	3.57275	6.48577	4.22379	3.96537	3.10059	6.02673
sp1425	350404	yes		Bacteria; Firmicutes; Clostridia; Clostridiales; Ruminococcaceae; Oscillospira	7	-1.126	0	6	-1.337	0	12	0.027	0	3	2.19	0	0.196439	0.125785	0.160319	0.316841	0.148754	0.290405	0.0910086	0.0609438	0.070853	0.128248	0.0990439	0.106659		0.268849	0.142176	0.160319	0.0142825	0.40999	0.247016	0.132442	0.523128	0.143517	0.165307	0.250466	0.330345	0.408446	0.20984	0.503677	0.149008	0.0542806	0.070853	0.0393766	0.0816094
sp1458	353593	yes		Bacteria; Firmicutes; Clostridia; Clostridiales	6	0.483	0	6	0.784	0	27	0	0	3	0.518	0.197	0.318466	0.16853	0.31305	0.172264	0.120062	0.178734	0.177943	0.0880495	0.17781	0.178078	0.169762	0.111754		0.272024	0.426528	0.337445	0.0238041	0.578671	0.31305	0.277742	0.373663	0.0174547	0.2142	0.0451421	0.252804	0.240109	0.0914687	0.143268	0.133323	0.284026	0.265399	0.147345	0.27945
sp0721	266976	yes		Bacteria; Bacteroidetes; Bacteroidia; Bacteroidales; S24-7	26	-1	0	6	-1.337	0	34	0	0	4	-0.77	0.444	0.0728993	0.0516301	0.0775735	0.0298867	0.0246599	0.0210992	0.0247123	0.0334726	0.0155896	0.130468	0.145891	0.0601118		0.0942028	0.0267626	0.0775735	0.0809341	0.0304564	0.0293485	0.171017	0.0524439	0	0.0209544	0.00582479	0.0212441	0.0182691	0.0688705	0.051487	0.015685	0.0366078	0.0228171	0.109238	0.00865555
sp0796	270984	yes		Bacteria; Bacteroidetes; Bacteroidia; Bacteroidales; S24-7	26	1	0	6	-1.337	0	34	0	0	4	0.484	0	0.0526796	0.0368571	0.0476083	0.022377	0.0203923	0.0149003	0.0181265	0.0229862	0.00767038	0.0764214	0.0872696	0.0317848		0.101612	0.0267626	0.0491299	0.0476083	0.0210852	0.0171199	0.105439	0.0249108	0	0.0128054	0.0101934	0.0169952	0.00782963	0.0570334	0.0492484	0.00522835	0.0353455	0.00720539	0.0724021	0.00370952
sp1831	730939	yes		Bacteria; Firmicutes; Clostridia; Clostridiales	8	-1.152	0.5	6	-0.276	0		#N/A	#N/A	4	2.158	0	0.0357875	0.0328191	0.0297552	0.0580997	0.0968082	0.0232967	0.0823236	0.0425825	0.070853	0.0935715	0.0709168	0.0769584		0.104787	0.0183993	0.036201	0.0297552	0.0128854	0.00733712	0.041147	0.294997	0.00193941	0.0151337	0.021843	0.0169952	0.0443679	0.0247503	0.0447713	0.109795	0.0530183	0.070853	0.147345	0.122414
sp2229	4447432			Bacteria; Firmicutes; Bacilli; Lactobacillales; Lactobacillaceae; Lactobacillus	3	0.169	0	6	0.784	0	8	0.372	0.375	9	-1.137	0	0.0118511	0.00789742	0.016716	0.0175287	0.0175566	0.0106249	0.0159414	0.0148456	0.00989205	0.0215946	0.0313211	0.010035		0.00423383	0.0167266	0.00387868	0.0190433	0.0199138	0.00244571	0.016716	0.0104888	0	0.00814892	0.0495107	0.00743542	0.0404531	0.010761	0.0134314	0.00392126	0.0113611	0.00840629	0.0152425	0.00989205
sp0627	262166		Module hub (S)	Bacteria; Bacteroidetes; Bacteroidia; Bacteroidales; S24-7	29	1.568	0	6	0.784	0.375	1	-0.303	0.32	10	2.71	0.32	0.00317148	0.00425624	0.00129289	0.00278424	0.00189426	0.00275502	0.00755537	0.00710067	0.00494603	0.00443476	0.00357145	0.00564511		0.00952613	0	0.00129289	0.00238041	0	0	0.0090009	0.00393329	0	0.00582065	0.0014562	0.00424881	0.00130494	0.0021522	0.00335785	0.00522835	0.00252468	0.00360269	0.0228638	0.00494603
sp2036	1109362			Bacteria; Proteobacteria; Gammaproteobacteria; Enterobacteriales; Enterobacteriaceae		#N/A	#N/A	6	0.784	0	8	0.372	0	11	0	0	0.0260998	0.0227189	0.0264615	0.107881	0.239015	0.0150555	0.0645604	0.167076	0.0049737	0.00253622	0.00161205	0.00315464		0.0264615	0	0.0672304	0.0273748	0.0011714	0.0244571	0.0360036	0.00524439	0	0.0139696	0.696062	0.0637322	0.00521975	0.0161415	0.0626798	0.0418268	0.508723	0	0.0139723	0
sp2035	1109247	yes		Bacteria; Proteobacteria; Gammaproteobacteria; Enterobacteriales; Enterobacteriaceae	16	-0.904	0.5	6	-0.276	0		#N/A	#N/A	11	0	0	0.0405157	0.0379827	0.0285784	0.239773	0.478999	0.101868	0.0836857	0.199595	0.0049737	0.00233813	0.00460249	0		0.0285784	0.00167266	0.104724	0.0535593	0.0023428	0.0220113	0.0707214	0.0996434	0.00193941	0.0139696	1.41834	0.135962	0.0247938	0.119447	0.104093	0.0731969	0.612235	0	0.0342957	0.00494603
sp0738	268063			Bacteria; Firmicutes; Clostridia; Clostridiales	10	1.049	0.468	6	0.784	0	1	-0.611	0.5	13	1.459	0.32	0.0526914	0.047735	0.05857	0.0626461	0.102097	0.0270322	0.0175178	0.0137464	0.0108563	0.0171923	0.0138636	0.0195335		0.0709167	0.0150539	0.0633517	0.00238041	0.05857	0.141851	0.016716	0.0314663	0.312245	0.0325957	0.00873719	0.0223063	0.0600271	0.0225981	0.0111928	0.0405197	0.0201974	0.0312234	0.00635106	0.0309127
sp1412	349372	yes		Bacteria; Firmicutes; Clostridia; Clostridiales	7	1.802	0	6	0.784	0	2	1.173	0	13	1.459	0	0.0693898	0.0570394	0.0793844	0.125032	0.261858	0.0357156	0.0163187	0.0144979	0.0173111	0.0200772	0.0189158	0.0200512		0.0793844	0.0217446	0.0814522	0.00476083	0.131197	0.149188	0.0180018	0.0616216	0.771886	0.044237	0.0131058	0.0223063	0.0391481	0.0322831	0.0156699	0.0418268	0.0302961	0.0276207	0.00508085	0.0173111
sp2148	4308591	yes		Bacteria; Bacteroidetes; Bacteroidia; Bacteroidales; Porphyromonadaceae; Parabacteroides	14	2.236	0	6	-1.337	0		#N/A	#N/A	19	-1	0	0.254225	0.291051	0.163058	0.0682293	0.070614	0.0490489	0.0311995	0.0281453	0.0217127	0.077444	0.0573816	0.0543175		0.192639	0.0752697	0.859773	0.163058	0.00819979	0.105165	0.375466	0.237309	0.0213335	0.0221185	0.0524231	0.0456747	0.0743815	0.0355114	0.0570834	0.090189	0.0126234	0.0012009	0.0203234	0.0259666
sp0457	215495			Bacteria; Bacteroidetes; Bacteroidia; Bacteroidales; S24-7	4	-1.125	0.5	6	-1.337	0		#N/A	#N/A	21	0	0	0.0223531	0.0147342	0.0168076	0.0218842	0.0207684	0.0151876	0.0132196	0.0077072	0.011992	0.020395	0.0137596	0.0183751		0.0476306	0.0133813	0.0168076	0.0107119	0.0245994	0.00733712	0.0360036	0.0301552	0	0.017462	0.0101934	0.067981	0.0117444	0.0129132	0.0246242	0.0169921	0.0290338	0.00480359	0.0190532	0.0136016
sp0294	191445			Bacteria; Firmicutes; Clostridia; Clostridiales; Ruminococcaceae; Oscillospira	15	-0.181	0	6	1.845	0.5	1	-0.919	0	34	0	0	0.0091016	0.00902104	0.00819979	0.00855439	0.00384404	0.00858981	0.00355655	0.00429865	0.00252468	0.00864392	0.0133478	0.00251071		0.0275199	0.010036	0.00905024	0.00119021	0.00819979	0	0.00771506	0.00786658	0.00193941	0.00931305	0.00582479	0.010622	0.00652469	0.0129132	0.0134314	0	0.00252468	0.0132099	0	0.00370952
sp0072	141564	yes		Bacteria; Proteobacteria; Gammaproteobacteria; Pseudomonadales; Pseudomonadaceae	31	0	0	6	-1.337	0		#N/A	#N/A	39	0	0	0.0224123	0.00692432	0.0222276	0.0145353	0.0124541	0.0139857	0.0874438	0.0805076	0.0655349	0.0140585	0.0214564	0.00571675		0.0222276	0.0217446	0.0129289	0.028565	0.0245994	0.0146742	0.0321461	0.0249108	0	0.0186261	0.00436859	0.0371771	0.0156593	0.00322831	0.0123121	0.0483622	0.0391325	0.00720539	0.024134	0.0655349
sp2228	4444771	yes		Bacteria; Tenericutes; Mollicutes; RF39	6	-0.58	0	6	-0.276	0	4	-0.14	0	44	0	0	0.00970231	0.00671037	0.0105846	0.0183845	0.0293176	0.00691428	0.063922	0.0557821	0.0312234	0.0796473	0.0891712	0.0520681		0.0105846	0.0200719	0.0129289	0.00357062	0.0035142	0.0146742	0.00257169	0.0878435	0	0.00232826	0.0014562	0.0169952	0.00521975	0.00860882	0.0246242	0.014378	0.0277715	0.0312234	0.00762127	0.0840825
sp1316	339013			Bacteria; Bacteroidetes; Bacteroidia; Bacteroidales; Bacteroidaceae; Bacteroides	3	0.595	0	6	1.845	0		#N/A	#N/A	45	0	0	0.014704	0.00710255	0.0133813	0.00789829	0.00855121	0.00519495	0.00651386	0.00483548	0.00494603	0.0157047	0.00666149	0.018392		0.0127015	0.0133813	0.00517157	0.0273748	0.0152282	0.00978282	0.0192876	0.00393329	0	0.00232826	0.0262116	0.00318661	0.0143543	0.00645661	0.00671569	0.00784252	0.00378702	0.00480359	0.00381064	0.00494603
sp1350	342504	yes		Bacteria; Firmicutes; Clostridia; Clostridiales; Clostridiaceae	12	1.04	0	6	-0.276	0		#N/A	#N/A	52	0	0	0.169887	0.0922194	0.148867	0.178716	0.107401	0.160004	0.354027	0.181986	0.3582	0.392639	0.182769	0.38251		0.0867936	0.148867	0.0917953	0.104738	0.319792	0.273919	0.163302	0.309419	0.0523641	0.124562	0.0786347	0.195445	0.315795	0.0882404	0.26527	0.108488	0.599611	0.557217	0.3582	0.314073
sp1263	334296	yes		Bacteria; Firmicutes; Clostridia; Clostridiales		#N/A	#N/A	6	-0.276	0	1	-1.227	0		#N/A	#N/A	0.139565	0.154914	0.10705	0.233703	0.225209	0.21905	0.0551978	0.0630505	0.017988	0.170879	0.143001	0.183015		0.276258	0.10705	0.41114	0.00476083	0.0222566	0.151634	0.00385753	0.302863	0.0193941	0.186261	0.021843	0.368584	0.681178	0.0376636	0.251838	0.044441	0.0138857	0.189742	0.00254042	0.0148381
sp1639	521318			Bacteria; Proteobacteria; Gammaproteobacteria; Pseudomonadales; Moraxellaceae; Acinetobacter; lwoffii		#N/A	#N/A	6	0.784	0.375	3	-0.275	0		#N/A	#N/A	0.00657884	0.00540177	0.0046856	0.00856033	0.00909328	0.00658615	0.0114375	0.0110466	0.00757404	0.00309176	0.00437625	0.000637422		0.0169353	0.0083633	0.00387868	0.00833145	0.0046856	0	0.00385753	0.013111	0	0.00814892	0.0014562	0.0286795	0.00391481	0.00645661	0.00671569	0.014378	0.00757404	0.0024018	0.00254042	0.00618253
sp2047	1111328			Bacteria; Firmicutes; Clostridia; Clostridiales	1	1.196	0	6	-0.276	0.444	4	-0.687	0		#N/A	#N/A	0.00511491	0.00777587	0.00258578	0.00553945	0.00622794	0.00456683	0.00936903	0.013599	0.00383519	0.0140743	0.0133202	0.0121296		0.00635075	0	0.00258578	0.00357062	0	0.0220113	0.00128584	0.0183554	0	0.00465652	0	0.00531101	0.0104395	0.0010761	0.00447713	0.00261417	0.00504936	0.0024018	0.0127021	0.00247301
sp1414	349783			Bacteria; Firmicutes; Clostridia; Clostridiales; Ruminococcaceae; Oscillospira	7	1.07	0	7	-0.316	0	1	0.311	0	1	-0.537	0	0.00271184	0.00261418	0.00167266	0.00518776	0.00525063	0.00335029	0.000934956	0.00098152	0.0012009	0.00359952	0.00355818	0.00314108		0.00105846	0.00167266	0.00517157	0	0.0011714	0.00733712	0.00257169	0.00524439	0	0.0128054	0.0014562	0.0010622	0.00130494	0.0129132	0.00671569	0.00130709	0.00126234	0.0012009	0	0.00247301
sp0699	265503			Bacteria; Firmicutes; Clostridia; Clostridiales; Lachnospiraceae; [Ruminococcus]; gnavus		#N/A	#N/A	7	-0.316	0		#N/A	#N/A	1	-0.537	0	0.0142857	0.0108052	0.00937119	0.0234153	0.0087862	0.0259869	0.0196216	0.0169183	0.0173111	0.00230784	0.00267555	0.00127653		0.00846767	0.0284352	0.00775735	0.00119021	0.00937119	0.0293485	0.0154301	0.0327774	0.0135759	0.0314315	0.021843	0.0116842	0.0156593	0.0301309	0.0302206	0.0274488	0.00504936	0.00360269	0.00762127	0.0173111
sp1385	346719			Bacteria; Firmicutes; Clostridia; Clostridiales		#N/A	#N/A	7	0.632	0		#N/A	#N/A	2	-1.212	0	0.00182586	0.00184234	0.00128584	0.00294372	0.00442818	0.0013111	0.0024608	0.00227718	0.00217127	0.00146566	0.00255355	0		0.00529229	0	0.00258578	0	0.0011714	0.00244571	0.00128584	0.00262219	0	0.00465652	0	0	0	0.0129132	0.00335785	0.00392126	0.00378702	0.00720539	0.00254042	0
sp1193	324985			Bacteria; Firmicutes; Clostridia; Clostridiales; Lachnospiraceae; Coprococcus	9	1.514	0.218	7	1.581	0	3	-1.533	0	3	-1.154	0	0.024569	0.0166275	0.0180018	0.0190437	0.0143323	0.0185528	0.0169542	0.0132488	0.0127021	0.0160596	0.0147829	0.0120576		0.0158769	0.0267626	0.0129289	0.00595103	0.0386562	0.0538055	0.0180018	0.040644	0.0349094	0.0256109	0.00436859	0.00318661	0.00652469	0.0236742	0.0134314	0.0365984	0.0063117	0.0324243	0.0127021	0.0309127
sp1293	336817			Bacteria; Firmicutes; Clostridia; Clostridiales	7	-1.126	0	7	-1.264	0	5	0.931	0.429	5	-0.085	0	0.00973738	0.0119517	0.0083633	0.00562254	0.00690915	0.00458925	0.00684059	0.00758404	0.00494603	0.00315488	0.00305589	0.0031888		0	0.0083633	0.0129289	0	0.0023428	0.0342399	0.0102867	0.00655549	0.0213335	0.00582065	0.0014562	0	0	0.00645661	0.00335785	0.00261417	0.00757404	0.00360269	0.00381064	0.00494603
sp1174	322466			Bacteria; Firmicutes; Clostridia; Clostridiales		#N/A	#N/A	7	-1.264	0	1	0.003	0.277	6	-0.088	0	0.00729526	0.00754254	0.00775735	0.0130821	0.0127268	0.00985764	0.00979269	0.00877752	0.00868508	0.00315794	0.0039654	0.00126816		0	0.0117086	0.00775735	0	0.0187424	0	0.0128584	0.0380218	0.0252124	0.0139696	0.0014562	0.0010622	0.00521975	0.010761	0.00895425	0.030063	0.00883638	0.0024018	0.00127021	0.0123651
sp0444	213147	yes		Bacteria; Bacteroidetes; Bacteroidia; Bacteroidales; S24-7	3	-0.257	0	7	0.632	0	1	-0.303	0	7	1.598	0	0.372451	0.323734	0.36441	0.122155	0.180529	0.0300427	0.280861	0.112642	0.294289	0.181358	0.127709	0.167972		0.00740921	0.222464	0.76022	0.382056	0.0386562	0.36441	0.83194	0.508706	0.0310306	0.277063	0.0189306	0.00743542	0.00652469	0.0290548	0.0984968	0.320236	0.432982	0.258193	0.351849	0.294289
sp0528	247715			Bacteria; Bacteroidetes; Bacteroidia; Bacteroidales; S24-7	3	-0.043	0	7	0.632	0	1	-0.303	0	7	1.598	0	2.05085	1.63078	1.81626	0.988919	1.01749	0.452383	1.78324	0.520712	1.89658	1.25917	0.820156	1.24152		0.294252	1.4318	3.97564	1.81626	0.397104	1.94434	4.49659	2.74413	0.207517	2.15597	0.398998	0.200756	0.159202	0.505768	1.53901	1.89658	2.32397	1.602	2.23938	1.97965
sp0430	210383			Bacteria; Bacteroidetes; Bacteroidia; Bacteroidales; S24-7	3	-0.896	0	7	-0.316	0	1	-0.303	0	7	1.598	0	0.180003	0.145736	0.148776	0.0898752	0.0906464	0.0463712	0.14314	0.046795	0.133323	0.0898649	0.0711157	0.0775602		0.00952613	0.118759	0.36201	0.148776	0.0491988	0.183428	0.388325	0.216331	0.00969706	0.213036	0.0378611	0.00849762	0.020879	0.0548812	0.157819	0.133323	0.198187	0.111684	0.198153	0.17682
sp0463	216524			Bacteria; Bacteroidetes; Bacteroidia; Bacteroidales; S24-7	2	0.192	0	7	-1.264	0		#N/A	#N/A	7	-1.181	0	0.114281	0.0867061	0.0880454	0.0645975	0.0845279	0.0344393	0.102715	0.068721	0.0766634	0.172838	0.105932	0.158888		0.00740921	0.138831	0.144804	0.0737928	0.0667697	0.0880454	0.280314	0.260908	0.0426671	0.0989511	0.0262116	0.00955982	0.0130494	0.0150654	0.0503677	0.233969	0.176728	0.0300225	0.140994	0.0766634
sp1365	343906			Bacteria; Firmicutes; Clostridia; Clostridiales; Lachnospiraceae		#N/A	#N/A	7	-0.316	0	7	1.746	0	9	-1.367	0	0.00238157	0.00252132	0.00211692	0.00200561	0.00175091	0.0025323	0.00123244	0.00214671	0	0.00105584	0.00124668	0.00063121		0.00211692	0.00334532	0.00258578	0	0	0.00733712	0.00128584	0	0.00387883	0	0.0029124	0.00318661	0.00391481	0.0021522	0	0	0	0.0024018	0	0.00247301
sp1879	811219			Bacteria; Proteobacteria; Gammaproteobacteria; Enterobacteriales; Enterobacteriaceae	31	1.414	0	7	1.581	0		#N/A	#N/A	50	0	0	0.168849	0.431527	0.00258578	0.00623309	0.00704566	0.00336035	0.0172339	0.031814	0.00261417	0.00946489	0.017106	0.000637422		0.011643	0.0167266	0.00258578	1.14736	0.0023428	0	0.00128584	0.00262219	0.00581824	0.00349239	0.021843	0.010622	0	0.00322831	0.00223856	0.00261417	0.00252468	0	0	0.00247301
sp0805	271443			Bacteria; Firmicutes; Clostridia; Clostridiales	8	-1.152	0	7	1.581	0	6	-0.553	0		#N/A	#N/A	0.000870451	0.000923746	0.0011714	0.00131111	0.0019118	0.00109769	0.00141341	0.00201213	0.0012009	0.00189117	0.00259973	0.000639108		0	0	0	0.00119021	0.0011714	0.00244571	0.00128584	0.0013111	0.00581824	0.00116413	0	0	0	0.0010761	0.00111928	0.00653544	0	0.0012009	0.00127021	0.00123651
sp1140	318818			Bacteria; Firmicutes; Clostridia; Clostridiales		#N/A	#N/A	7	0.632	0	6	-0.404	0		#N/A	#N/A	0.000883472	0.00183184	0	0.00136708	0.00142478	0.00114171	0.00178995	0.0044626	0	0.00127164	0.00161367	0.00062443		0	0	0.00129289	0	0	0.00489141	0	0.00262219	0.00387883	0.00116413	0	0	0	0.0021522	0.00111928	0.00130709	0	0.0012009	0	0.0136016
sp1822	711803			Bacteria; Actinobacteria; Actinobacteria; Actinomycetales; Mycobacteriaceae; Mycobacterium	20	-0.811	0	7	-0.316	0		#N/A	#N/A		#N/A	#N/A	0.000183692	0.000486003	0	0.00167693	0.00198776	0.0011936	0.00132956	0.00167022	0.00124343	0.000208143	0.000509845	0		0	0	0	0	0	0	0.00128584	0.0013111	0.00193941	0.00349239	0	0	0	0.0010761	0.00559641	0.00130709	0.00126234	0	0.00381064	0
sp1139	318766			Bacteria; Firmicutes; Clostridia; Clostridiales; Lachnospiraceae		#N/A	#N/A	7	0.632	0		#N/A	#N/A		#N/A	#N/A	0.0029096	0.00451175	0	0.00480459	0.00540808	0.00286548	0.000959569	0.00177806	0	0.000836904	0.00151391	0		0.00635075	0	0.011636	0.00238041	0	0	0	0.013111	0.00775765	0.00349239	0	0	0	0.0118371	0.00223856	0.00522835	0	0	0	0.00123651
sp0743	268475			Bacteria; Firmicutes; Clostridia; Clostridiales; Ruminococcaceae; Oscillospira		#N/A	#N/A	7	-1.264	0		#N/A	#N/A		#N/A	#N/A	0.0016493	0.00314607	0	0.0026163	0.0025534	0.0020392	0.00106747	0.0032024	0	0.00063121	0.00154614	0		0	0.00334532	0	0	0.00819979	0	0	0.00262219	0	0.00465652	0.0014562	0	0.00130494	0.00753271	0.00335785	0	0	0.00960719	0	0
sp1569	407215			Bacteria; Firmicutes; Bacilli; Lactobacillales; Lactobacillaceae; Lactobacillus; brevis		#N/A	#N/A	7	-1.264	0		#N/A	#N/A		#N/A	#N/A	0.000900249	0.00135366	0	0.00227461	0.00222906	0.00162525	0.00342155	0.00378906	0.00130709	0.0023429	0.00276934	0.00126863		0.00105846	0.00167266	0	0.00357062	0	0	0	0.0013111	0.00193941	0.00116413	0.00728099	0.00318661	0	0.0010761	0.00223856	0.00130709	0	0.0024018	0.00381064	0.00123651
sp1241	331737			Bacteria; Firmicutes; Clostridia; Clostridiales; Ruminococcaceae	26	-1	0	8	0.656	0	6	-1	0	1	-0.537	0	0.00578464	0.00844676	0.00258578	0.00120691	0.00143955	0.000655549	0.00235384	0.00257868	0.00124343	0.00422578	0.00430855	0.00318764		0.00211692	0.00501798	0.00258578	0	0.0011714	0.0244571	0.00514337	0.0013111	0.00193941	0.00349239	0.0029124	0	0	0	0	0.00522835	0	0.00720539	0	0.00247301
sp0339	194662	yes		Bacteria; Firmicutes; Clostridia; Clostridiales	18	0	0	8	-0.202	0		#N/A	#N/A	1	0.024	0	0.0564184	0.0716677	0.0141443	0.0675411	0.0829386	0.0399698	0.0648694	0.0395548	0.0605888	0.0128203	0.0110052	0.0104035		0.0582152	0.0083633	0.135754	0.00119021	0.0011714	0.176091	0.0141443	0.0157332	0.0193941	0.0151337	0.00728099	0.0605455	0.257073	0.0957731	0.0693955	0.0575118	0.109824	0.118889	0.0165128	0.0605888
sp1967	928829			Bacteria; Proteobacteria; Gammaproteobacteria; Pseudomonadales; Pseudomonadaceae; Pseudomonas		#N/A	#N/A	8	-1.06	0		#N/A	#N/A	1	0.024	0	0.00126742	0.00138111	0.00128584	0.00131649	0.00139321	0.00111317	0.000537123	0.00121836	0	0	0	0		0	0.00167266	0	0.00357062	0.0023428	0	0.00128584	0	0	0.00116413	0	0.0010622	0.00391481	0.0021522	0.00223856	0	0	0	0	0.00123651
sp1376	345582			Bacteria; Firmicutes; Clostridia; Clostridiales; Ruminococcaceae; Oscillospira	33	0	0	8	0.656	0		#N/A	#N/A	2	-0.466	0	0.315457	0.137189	0.289608	0.244667	0.2036	0.205589	0.293121	0.148837	0.25621	0.236175	0.128913	0.189965		0.471014	0.274316	0.289608	0.130923	0.166339	0.442673	0.433329	0.0498217	0.0775765	0.399297	0.0786347	0.65113	0.289696	0.241047	0.170131	0.116331	0.612235	0.325443	0.409008	0.160746
sp2041	1110253			Bacteria; Firmicutes; Clostridia; Clostridiales; Ruminococcaceae		#N/A	#N/A	8	-0.202	0	6	-0.702	0.277	3	0.995	0	0.0122493	0.00889824	0.0122285	0.0235485	0.0249647	0.0195931	0.0018073	0.00378034	0	0.00336398	0.004876	0.000637422		0.0222276	0.00334532	0.0155147	0	0.023428	0.0122285	0.0090009	0	0	0	0.014562	0.0424881	0.0378432	0.0688705	0.0246242	0.00130709	0.0113611	0	0	0
sp1077	309361			Bacteria; Firmicutes; Clostridia; Clostridiales; Ruminococcaceae		#N/A	#N/A	8	-1.06	0.5		#N/A	#N/A	3	-0.915	0.444	0.0144961	0.00972062	0.0171199	0.012313	0.0122999	0.0119982	0.00482167	0.00962393	0	0.00692902	0.00980429	0.00189269		0.00529229	0.010036	0.0245649	0	0.0187424	0.0171199	0.0257169	0	0	0.00232826	0.0160182	0.0116842	0.0195741	0.0365875	0.0123121	0.015685	0.0265091	0.0012009	0	0
sp2226	4440624			Bacteria; Firmicutes; Clostridia; Clostridiales; Lachnospiraceae	24	1	0	8	0.656	0	12	0.379	0	4	-1.189	0	0.067718	0.0943114	0.0195656	0.046719	0.0236012	0.0531454	0.0258345	0.0247024	0.0140624	0.137716	0.155761	0.0653003		0.138658	0.0083633	0.0387868	0.00714124	0.00819979	0.0195656	0.253311	0.0209776	0.023273	0.0570424	0.0189306	0.0605455	0.0587222	0.0850121	0.0492484	0.0692756	0.0467066	0.00600449	0.0330255	0.00865555
sp1333	340873	yes		Bacteria; Bacteroidetes; Bacteroidia; Bacteroidales; S24-7	56	0	0	8	-1.06	0	9	1.603	0	6	-0.088	0	0.0235444	0.0143391	0.0220113	0.0549342	0.0677302	0.0365795	0.0417582	0.0268237	0.0467688	0.0121726	0.0139706	0.00873108		0.01376	0.0267626	0.047837	0.00238041	0.0199138	0.0220113	0.0321461	0.00786658	0.00969706	0.0395804	0.0232992	0.215627	0.0678568	0.041968	0.0335785	0.0261417	0.0151481	0.082862	0	0.0506968
sp1237	331317			Bacteria; Firmicutes; Clostridia; Clostridiales		#N/A	#N/A	8	-0.202	0		#N/A	#N/A	13	-1.042	0	0.00165708	0.00184704	0.00129289	0.0033454	0.00167681	0.00355071	0.00199422	0.00427599	0	0.000535847	0.000856384	0		0.00317538	0	0.00129289	0	0.0046856	0.00244571	0	0.00524439	0.00193941	0.00116413	0.0014562	0.00318661	0.00391481	0.00538051	0.00447713	0.00130709	0	0	0	0
sp2250	4480176			Bacteria; Firmicutes; Clostridia; Clostridiales	5	0.714	0	8	-0.202	0	2	-1.097	0.5	16	-1	0	0.0039939	0.00499289	0.00238041	0.0021721	0.00359263	0.000728099	0.00392125	0.00603934	0.00252468	0.00210443	0.00152054	0.00191564		0.00529229	0	0.0142218	0.00238041	0.0011714	0.00489141	0	0.0104888	0.00193941	0.00349239	0.0014562	0	0	0	0	0.00261417	0.00252468	0.00480359	0	0
sp0536	252684	yes		Bacteria; Tenericutes; Mollicutes; Anaeroplasmatales; Anaeroplasmataceae; Anaeroplasma	4	1.05	0	8	0.656	0	4	-0.14	0	53	0	0	0.290405	0.376977	0.110057	0.0252939	0.0381363	0.0154427	0.251054	0.337417	0.124481	0.0646959	0.0815837	0.0408442		0.0815013	1.00861	0.202984	0.00595103	0.604442	0.110057	0.0192876	0	0	0.114085	0	0.0361149	0.0104395	0.0204459	0.0212664	0.671843	0.340832	0.925893	0.124481	0
sp0829	272428			Bacteria; Firmicutes; Clostridia; Clostridiales; Ruminococcaceae	3	0.382	0	8	-1.06	0	7	-1.29	0		#N/A	#N/A	0.00645714	0.00716763	0.0035142	0.0061529	0.00645863	0.00495115	0.00754756	0.00801483	0.00434254	0.00168852	0.00131505	0.00126863		0.00529229	0.00167266	0.00775735	0.00238041	0.0035142	0.0220113	0.00257169	0.0170443	0	0	0	0.00318661	0.0104395	0.0118371	0.00671569	0.0248347	0.0151481	0.00360269	0.00254042	0.00123651
sp2215	4418586		Module hub (M)	Bacteria; Firmicutes; Clostridia; Clostridiales		#N/A	#N/A	8	3.232	0	7	0.607	0		#N/A	#N/A	0.00147641	0.00249375	0	0.00568297	0.013073	0.000538051	0.00350735	0.0056237	0	0.00106793	0.00151055	0.00062443		0.00105846	0.00669064	0.00258578	0	0	0	0	0	0	0	0	0.00318661	0.0378432	0.0010761	0.00335785	0	0	0.0168126	0.00254042	0
sp0093	165046			Bacteria; Firmicutes; Clostridia; Clostridiales; Ruminococcaceae; Oscillospira	3	-0.257	0	8	-0.202	0		#N/A	#N/A		#N/A	#N/A	0.00273939	0.00516718	0	0.00171037	0.00243276	0.000582065	0.00353181	0.00390947	0.00254042	0.00168894	0.00191871	0.00125564		0	0	0.00258578	0	0	0.00244571	0.0141443	0.00524439	0.00581824	0.00116413	0.0014562	0	0	0	0	0.0104567	0.00883638	0.00360269	0.00254042	0.00123651
sp1704	560336	yes		Bacteria; Bacteroidetes; Bacteroidia; Bacteroidales; Bacteroidaceae; Bacteroides	8	0.453	0	8	-0.202	0		#N/A	#N/A		#N/A	#N/A	0.231835	0.11866	0.245881	0.076169	0.0752662	0.0509443	0.0990807	0.117827	0.0383317	0.0295759	0.0442605	0.00540808		0.315421	0.245881	0.296072	0.410621	0.0819979	0.11984	0.153015	0.00262219	0.0135759	0.00465652	0.0436859	0.129589	0.182691	0.174329	0.0582027	0.0196063	0.251206	0.0108081	0.0330255	0.0383317
sp0365	196746			Bacteria; Firmicutes; Clostridia; Clostridiales; Ruminococcaceae	15	-0.995	0	8	-0.202	0		#N/A	#N/A		#N/A	#N/A	0.000775692	0.00105233	0	0.00242139	0.00347666	0.00172857	0.0078767	0.0137398	0.00124343	0.000628761	0.00104803	0		0	0.00167266	0.00258578	0	0.0011714	0	0	0.0104888	0	0	0	0.00318661	0.00130494	0.0021522	0.00223856	0	0.0239844	0.0024018	0	0.00370952
sp1941	856194			Bacteria; Bacteroidetes; Flavobacteriia; Flavobacteriales; [Weeksellaceae]; Cloacibacterium		#N/A	#N/A	8	-0.202	0.444		#N/A	#N/A		#N/A	#N/A	0.000351035	0.000600415	0	0.00201071	0.00220737	0.00165817	0.00158159	0.00354082	0	0	0	0		0	0	0	0	0.0011714	0	0.00128584	0	0	0.00116413	0	0.00531101	0.00521975	0.0021522	0.00223856	0	0	0	0.00127021	0
sp1341	341713			Bacteria; Firmicutes; Clostridia; Clostridiales; Ruminococcaceae	11	-0.098	0	9	0.132	0.32		#N/A	#N/A	2	-0.466	0.444	0.0905941	0.112926	0.0543015	0.0413616	0.0164055	0.0384263	0.0358591	0.0261359	0.0282265	0.064477	0.0670062	0.0549001		0.175704	0.0217446	0.0543015	0.00714124	0.00937119	0.310605	0.0552912	0.0262219	0.0213335	0.0628631	0.0305801	0.0520479	0.0300136	0.0462724	0.0615605	0.0810394	0.0176728	0.0564422	0.00381064	0.00989205
sp1344	341913			Bacteria; Bacteroidetes; Bacteroidia; Bacteroidales; S24-7	18	0	0	9	-0.347	0		#N/A	#N/A	2	0.279	0	0.0776033	0.0497197	0.0630063	0.136155	0.195353	0.0651487	0.0703455	0.0596136	0.0624467	0.0518266	0.0491665	0.0343997		0.127015	0.0234172	0.0969669	0.0226139	0.05857	0.151634	0.0630063	0.0825991	0.0271518	0.0663555	0.0349487	0.611829	0.063942	0.0602617	0.142149	0.215669	0.0908884	0.0624467	0.0355659	0.0766634
sp1596	449417			Bacteria; Firmicutes; Clostridia; Clostridiales; Lachnospiraceae; [Ruminococcus]; gnavus		#N/A	#N/A	9	-0.827	0	3	1.485	0	3	0.279	0	0.0240215	0.0262185	0.0115726	0.0133583	0.0138782	0.00815472	0.016474	0.019828	0.00767038	0.000956654	0.00112013	0.000637422		0.0338707	0.0083633	0.00258578	0	0.0726267	0.0391313	0.0115726	0.0104888	0	0.00582065	0.00436859	0.0223063	0	0.0258264	0.0380556	0.0365984	0.0542806	0	0	0.00123651
sp1329	340189			Bacteria; Firmicutes; Clostridia; Clostridiales; Lachnospiraceae	58	0	0	9	0.612	0	8	-0.171	0	3	0.04	0	0.0274661	0.0215427	0.024431	0.0331393	0.0280274	0.0258573	0.0100844	0.00573885	0.00960719	0.0103786	0.00891374	0.00820244		0.0677414	0.0167266	0.036201	0.00238041	0.0105426	0.0342399	0.024431	0.0183554	0.00387883	0.0651913	0.00582479	0.0711676	0.00913457	0.0333592	0.0582027	0.00784252	0.0138857	0.00960719	0.0215936	0.00370952
sp1218	328905			Bacteria; Firmicutes; Clostridia; Clostridiales; Ruminococcaceae; Oscillospira	3	-0.47	0	9	-1.307	0	12	-1.028	0.444	3	0.04	0	0.00475425	0.00469172	0.00334532	0.00454992	0.00598684	0.0028084	0.00166383	0.00269247	0.00126234	0.00402477	0.00431278	0.0025045		0.01376	0.00334532	0.00775735	0	0.0046856	0.00244571	0.00128584	0.00655549	0	0.00349239	0.0014562	0.00212441	0	0.0182937	0.00447713	0.00130709	0.00126234	0.0012009	0.00127021	0.00865555
sp0893	275339			Bacteria; Bacteroidetes; Bacteroidia; Bacteroidales; S24-7	1	0.495	0	9	1.092	0.244	1	-0.303	0	4	1.321	0	2.08126	1.84974	1.08428	2.40523	2.07431	1.69634	1.13908	0.817729	0.822158	0.547691	0.386475	0.491308		5.89561	0.700845	2.46684	1.08428	0.965233	0.880454	2.57554	1.19965	0.112486	4.05001	1.20282	3.66672	0.617236	2.18987	6.20306	0.822158	1.18912	0.710932	1.22575	0.646693
sp1307	338258			Bacteria; Bacteroidetes; Bacteroidia; Bacteroidales; S24-7	23	-1.224	0	9	1.092	0.375	2	1.822	0	4	0.902	0	0.982959	0.790631	0.57874	0.912078	0.978221	0.505165	0.973676	0.270542	0.970152	1.42315	0.726805	1.49065		2.60593	0.57874	1.33814	0.509409	0.530644	0.352182	0.965668	0.533617	0.0484853	0.843995	0.228623	2.87857	0.377127	0.476713	1.90949	0.611717	0.903835	0.60165	1.36675	1.30822
sp1356	342962	yes		Bacteria; Bacteroidetes; Bacteroidia; Bacteroidales; S24-7	5	-1.258	0	9	1.092	0	9	-1.042	0	4	1.321	0	1.75314	0.685266	1.59405	1.07696	0.851584	0.956682	1.97283	0.774235	2.09677	1.33354	1.81265	0.684745		2.8716	1.59405	2.36987	1.22353	0.999203	1.23997	1.97377	1.15245	0.203638	1.03957	0.3524	2.79253	0.469778	0.873795	1.73153	0.52937	2.11568	2.09677	2.15047	2.87364
sp1599	460953	yes		Bacteria; Bacteroidetes; Bacteroidia; Bacteroidales; S24-7	37	0	0	9	0.612	0	16	0	0	4	0.902	0	0.438398	0.320028	0.335638	0.346189	0.330506	0.306685	1.11145	0.352614	1.26433	0.900825	0.655967	0.746326		1.02988	0.148867	0.584387	0.335638	0.275279	0.117394	0.577343	0.279264	0.0135759	0.334106	0.37133	0.793465	0.020879	0.0860882	0.870801	0.597339	0.729632	0.768575	1.27783	1.54069
sp0458	215897	yes		Bacteria; Bacteroidetes; Bacteroidia; Bacteroidales; S24-7	37	0	0	9	-0.347	0	16	0	0	4	0.066	0	0.217609	0.137047	0.17258	0.150825	0.135984	0.148768	0.629397	0.212949	0.646869	0.517296	0.382372	0.451045		0.375753	0.0819604	0.345202	0.17258	0.121826	0.0684797	0.357464	0.178309	0.0155153	0.154829	0.142707	0.283608	0.00652469	0.0333592	0.391749	0.373827	0.426671	0.506779	0.751966	0.981786
sp0151	175646		Module hub (S)	Bacteria; Bacteroidetes; Bacteroidia; Bacteroidales; S24-7	16	-0.904	0	9	1.092	0.244	30	0	0	4	2.576	0	0.135072	0.1389	0.0607006	0.141696	0.129376	0.100687	0.0733025	0.029005	0.0692444	0.0955646	0.0656959	0.0791364		0.412799	0.0518525	0.157733	0.0607006	0.0386562	0.0244571	0.199306	0.161265	0.00969706	0.115249	0.0378611	0.386642	0.0861259	0.0602617	0.276463	0.0470551	0.132546	0.0300225	0.0736723	0.0692444
sp1361	343318	yes		Bacteria; Proteobacteria; Gammaproteobacteria; Pseudomonadales; Moraxellaceae; Acinetobacter; venetianus	14	-0.447	0	9	-0.827	0.444	39	0	0	4	-0.77	0	0.0943666	0.130579	0.0609128	0.108907	0.178366	0.0407302	0.201897	0.350044	0.101394	0.0183313	0.0364124	0.0031788		0.386337	0.0418165	0.0310294	0.0714124	0.0609128	0.00733712	0.0617205	0.0917768	0.0174547	0.0384163	0.00728099	0.540661	0.0195741	0.0430441	0.113047	0.196063	0.0580676	0.012009	0.0647808	0.101394
sp1939	852375	yes		Bacteria; Proteobacteria; Gammaproteobacteria; Pseudomonadales; Moraxellaceae; Acinetobacter; lwoffii	14	0.089	0	9	-0.347	0		#N/A	#N/A	4	-0.352	0	0.0585554	0.0495092	0.0445132	0.0598399	0.0767201	0.0240382	0.1524	0.192749	0.0894877	0.0200256	0.0385352	0.0044632		0.161944	0.0284352	0.0426654	0.0607006	0.0445132	0.00733712	0.0642921	0.10751	0.00969706	0.0232826	0.00873719	0.23156	0.0247938	0.0182937	0.0548448	0.218284	0.0391325	0.0180135	0.0520787	0.116232
sp1388	346870			Bacteria; Bacteroidetes; Bacteroidia; Bacteroidales; S24-7	26	1	0	9	0.612	0		#N/A	#N/A	4	0.484	0	0.0931828	0.103442	0.0523691	0.0726186	0.0683124	0.0519602	0.0521879	0.0345388	0.0447439	0.20892	0.289327	0.0621376		0.315421	0.0200719	0.0930882	0.0523691	0.0339706	0.0293485	0.108011	0.104888	0.00581824	0.0733402	0.0305801	0.190134	0.0156593	0.0161415	0.144387	0.0627402	0.0858391	0.0288216	0.124481	0.0259666
sp1054	305789			Bacteria; Bacteroidetes; Bacteroidia; Bacteroidales; S24-7	56	0	0	9	-0.347	0	9	1.162	0	5	0.132	0	0.00569554	0.00453461	0.005857	0.00613929	0.00195064	0.00560265	0.0156715	0.0101278	0.0131912	0.0057208	0.00690432	0.00388048		0	0.00501798	0.00905024	0	0.005857	0.0122285	0.00771506	0.00524439	0.00387883	0.0104772	0.00582479	0.00637322	0.00521975	0.00538051	0.00671569	0.00784252	0.00757404	0.034826	0.00127021	0.0210206
sp2107	3028318		Module hub (M)	Bacteria; Bacteroidetes; Bacteroidia; Bacteroidales; Rikenellaceae		#N/A	#N/A	9	2.533	0	2	0.849	0	6	1.152	0	3.2056	2.1763	2.96001	3.6111	1.91229	4.31901	3.03956	2.8152	2.28217	6.3422	4.26886	5.72498		0.801253	5.33746	3.90583	0.539164	6.36421	2.53131	2.96001	4.94546	1.11128	4.30146	4.33656	4.59721	0.72685	2.71501	6.15493	2.28217	1.92381	2.82091	2.01583	10.0058
sp0502	232072			Bacteria; Firmicutes; Clostridia; Clostridiales; Ruminococcaceae; Oscillospira		#N/A	#N/A	9	-1.307	0		#N/A	#N/A	6	-0.088	0	0.00463197	0.0070219	0.00128584	0.0028492	0.00468415	0.00111317	0	0	0	0.000213036	0.00052183	0		0	0.00334532	0.00905024	0	0.0187424	0	0.00128584	0.0013111	0	0.00116413	0.00582479	0.0010622	0	0	0.0134314	0	0	0	0	0
sp1393	347822			Bacteria; Firmicutes; Clostridia; Clostridiales	5	-1.258	0	9	-0.827	0	12	0.731	0	8	1.09	0.244	0.00775273	0.00606118	0.00669064	0.00634846	0.00996027	0.00262033	0.00682855	0.00576173	0.00621713	0.00775724	0.0113715	0.0031809		0.0169353	0.00669064	0.00646446	0.00119021	0.00702839	0.0146742	0.00128584	0.00786658	0	0.00232826	0.0029124	0.00531101	0	0.0301309	0.00223856	0.00784252	0.00757404	0.0180135	0.00127021	0
sp0772	269586			Bacteria; Firmicutes; Clostridia; Clostridiales; Lachnospiraceae		#N/A	#N/A	9	-1.307	0	2	-0.448	0.48	13	-1.042	0	0.00249502	0.00300705	0.00244571	0.00201293	0.0018253	0.00138365	0.000698429	0.00090648	0	0.00295677	0.00307582	0.00254806		0.00423383	0	0.00258578	0	0.00819979	0.00244571	0	0.0013111	0	0.00349239	0.0014562	0.0010622	0	0.00430441	0.00447713	0.00130709	0.00126234	0	0	0.00247301
sp1243	331772			Bacteria; Bacteroidetes; Bacteroidia; Bacteroidales; S24-7	2	1.632	0	9	0.612	0	8	-0.171	0	21	0	0	0.944425	0.525418	0.814522	0.795496	0.548893	0.714703	0.517019	0.302802	0.442659	0.821921	0.515303	0.790027		1.68295	0.680773	0.814522	0.338019	1.15149	0.418216	1.52501	1.46581	0.19976	0.945274	0.333469	1.65279	0.484132	0.333592	0.949151	1.07704	0.839456	0.237778	0.704968	0.494603
sp0467	217100			Bacteria; Bacteroidetes; Bacteroidia; Bacteroidales; S24-7	2	0.912	0	9	1.092	0		#N/A	#N/A	21	0	0	2.08742	1.3626	1.59801	1.7913	1.42964	1.54001	1.17145	0.642409	0.963655	1.73414	1.7319	1.37321		4.3799	1.44852	1.59801	0.74745	2.10266	0.858443	3.47692	2.35211	0.420853	2.06633	0.72373	4.69918	0.605491	1.01369	2.44899	2.28479	1.85185	0.396296	1.77322	0.921197
sp1023	300990			Bacteria; Firmicutes; Clostridia; Clostridiales	12	1.04	0	9	-0.347	0	21	0	0	48	0	0	0.0107495	0.0142279	0.00334532	0.00843372	0.0110926	0.00465859	0.0279367	0.0276506	0.0251832	0.286617	0.67971	0.0115075		0.00317538	0.00334532	0.0413725	0.00238041	0.0011714	0.0122285	0.0115726	0.0117999	0	0.00349239	0.00582479	0.010622	0	0.0021522	0.0335785	0	0.0757404	0.034826	0.0482681	0.00494603
sp2084	2120779			Bacteria; Firmicutes; Clostridia; Clostridiales		#N/A	#N/A	9	-0.827	0		#N/A	#N/A	56	0	0	0.0116935	0.00721812	0.0128854	0.0260395	0.0186562	0.0200562	0.0209362	0.0147704	0.0195414	0.0128954	0.00499571	0.012011		0.0190523	0.0167266	0.0193934	0.00119021	0.0128854	0.00489141	0.00771506	0.0196665	0.00387883	0.0523859	0.00582479	0.0350527	0.0195741	0.0204459	0.051487	0.0379055	0.0504936	0.0108081	0.0228638	0.00989205
sp1382	346267	yes		Bacteria; Bacteroidetes; Bacteroidia; Bacteroidales; S24-7	29	0.588	0	9	-0.347	0	2	-0.448	0	58	0	0	0.214426	0.271818	0.0855997	0.126236	0.104413	0.0996111	0.473799	0.456193	0.279809	0.513028	0.223401	0.518279		0.0635075	0.083633	0.202984	0.239232	0.0210852	0.0855997	0.804938	0.0629327	0.0155153	0.332941	0.0830033	0.161455	0.0352333	0.116219	0.20259	0.223512	0.21586	0.279809	1.49123	0.366006
sp1549	384555	yes		Bacteria; Bacteroidetes; Bacteroidia; Bacteroidales; S24-7	11	-1.032	0	9	1.092	0.244	1	-0.919	0		#N/A	#N/A	0.835537	0.382551	0.836182	0.413276	0.316656	0.402157	1.27733	0.713142	1.27235	1.91598	1.19453	1.63654		0.836182	1.30468	1.21532	0.191623	0.5693	0.980728	0.750932	0.508706	0.0193941	0.664719	0.295608	0.946423	0.0691617	0.231362	0.570834	0.365984	1.14368	0.450337	2.00058	0.738194
sp0085	162005	yes		Bacteria; Firmicutes; Clostridia; Clostridiales; Ruminococcaceae; Oscillospira	4	-0.4	0	9	1.092	0	41	0	0		#N/A	#N/A	0.0504071	0.0246303	0.0485072	0.0173262	0.0118484	0.0180556	0.0335305	0.0266774	0.0360269	0.0574376	0.0276361	0.0589744		0.0910274	0.0485072	0.047837	0.0523691	0.0691125	0.0195656	0.024431	0.0209776	0.00193941	0.0151337	0.0101934	0.0339905	0.00260988	0.0269025	0.0268628	0.045748	0.0833144	0.0360269	0.0558893	0.00618253
sp0152	175706			Bacteria; Bacteroidetes; Bacteroidia; Bacteroidales; S24-7	3	0.169	0	9	-1.307	0		#N/A	#N/A		#N/A	#N/A	0.00397215	0.00286709	0.0035142	0.00772286	0.00836117	0.00415094	0.00379462	0.00278105	0.00255679	0.00306121	0.00212641	0.00314249		0.00529229	0	0.00517157	0.00238041	0.0035142	0.00244571	0.0090009	0.00393329	0	0.00698478	0.00436859	0.0191196	0.00391481	0.0010761	0.0223856	0.00522835	0.00883638	0.00480359	0.00254042	0.00247301
sp0304	191958			Bacteria; Firmicutes; Clostridia; Clostridiales; Lachnospiraceae	10	-0.578	0	9	-0.827	0		#N/A	#N/A		#N/A	#N/A	0.00451673	0.00387149	0.00334532	0.0156074	0.0162746	0.0113687	0.00711043	0.00761697	0.00434254	0.00793582	0.00635739	0.00674282		0.00317538	0.00334532	0.0129289	0.00119021	0.0035142	0.00489141	0.00257169	0.00786658	0	0.0454011	0.0029124	0.0148708	0	0.0258264	0.027982	0.0248347	0.00504936	0.00600449	0.00254042	0.00370952
sp0583	260088			Bacteria; Firmicutes; Clostridia; Clostridiales; Lachnospiraceae; [Ruminococcus]; gnavus	43	0	0	9	-1.307	0		#N/A	#N/A		#N/A	#N/A	0.0442944	0.0366989	0.0501798	0.0130139	0.0163585	0.00667668	0.0561824	0.0714431	0.0298422	0.00948906	0.00619743	0.00876726		0.00740921	0.0501798	0.0155147	0.00357062	0.10074	0.0709255	0.0617205	0.0419551	0	0.00582065	0.00873719	0.00424881	0	0.00753271	0.035817	0.171228	0.188089	0.00840629	0.00254042	0.00370952
sp1118	314374			Bacteria; Firmicutes; Clostridia; Clostridiales; Dehalobacteriaceae; Dehalobacterium	10	0.506	0	10	-1.118	0	12	-1.028	0.444	1	0.024	0.56	0.0201426	0.00966097	0.0192876	0.0145614	0.012651	0.00915612	0.0216914	0.0187963	0.0173111	0.0191783	0.0179981	0.0120509		0.01376	0.0217446	0.0271507	0.00714124	0.0152282	0.0366856	0.0192876	0.00917768	0.0310306	0.0325957	0.0014562	0.0233685	0.00913457	0.00860882	0.00111928	0.0182992	0.066904	0.0288216	0.0254042	0.0173111
sp0786	270081			Bacteria; Firmicutes; Clostridia; Clostridiales; Lachnospiraceae; [Ruminococcus]; gnavus	2	0.192	0	10	2.16	0	14	0.353	0	2	-1.212	0	0.0825175	0.0747874	0.0666516	0.142891	0.105545	0.13699	0.225083	0.363632	0.0997149	0.384449	0.334377	0.281001		0	0.0367985	0.177126	0.0666516	0.0140568	0.0978282	0.185161	0.294997	0.261821	0.112921	0.0029124	0.114718	0.185301	0.159263	0.0111928	0.159465	1.15504	0.0204153	0.0482681	0.337566
sp0895	275470	yes		Bacteria; Firmicutes; Clostridia; Clostridiales	30	1.414	0	10	0.192	0	12	0.731	0.512	3	-0.915	0	0.112837	0.131028	0.083154	0.159509	0.107916	0.159854	0.0569086	0.0589377	0.0429195	0.208912	0.183135	0.167134		0.39798	0.0501798	0.12541	0.0154727	0.0855121	0.083154	0.0321461	0.0825991	0.285094	0.115249	0.0174744	0.267675	0.260988	0.204459	0.0425327	0.0509764	0.0429195	0.0024018	0.00635106	0.153327
sp0904	275819	yes		Bacteria; Firmicutes; Clostridia; Clostridiales	30	0	0	10	0.192	0	12	0.731	0.512	3	-0.915	0	0.263407	0.249607	0.217668	0.357666	0.244442	0.342199	0.136384	0.138588	0.0933229	0.505141	0.475104	0.371956		0.782201	0.113741	0.32193	0.0464181	0.270593	0.217668	0.0912948	0.184865	0.682673	0.256109	0.0334925	0.594833	0.570258	0.428289	0.110809	0.158158	0.0997248	0.00600449	0.0203234	0.366006
sp1326	339834			Bacteria; Firmicutes; Clostridia; Clostridiales; Lachnospiraceae; Dorea	4	-0.4	0	10	0.192	0	26	0	0	3	-0.437	0.5	0.197294	0.134004	0.187469	0.0947217	0.0874124	0.0848091	0.121534	0.12664	0.0511359	0.0526262	0.0425372	0.04398		0.128073	0.309442	0.187469	0.0130923	0.420532	0.205439	0.117012	0.159954	0.0814553	0.263094	0	0.0881628	0.118749	0.0441202	0.00223856	0.20652	0.131283	0.242581	0.0393766	0.0259666
sp1544	381666	yes		Bacteria; Cyanobacteria; 4C0d-2; YS2	12	-1.04	0	10	-1.118	0		#N/A	#N/A	4	1.321	0	0.58384	0.760275	0.332273	0.0338642	0.0407808	0.0150314	0.153783	0.152597	0.070691	0.18953	0.154017	0.193253		2.28839	0.217446	0.332273	0.335638	0.165167	0.232342	0.515623	0.0104888	0.00775765	0.0349239	0.0014562	0.105158	0.0195741	0.0893165	0.00223856	0.0209134	0.070691	0.0648485	0.374713	0.0581158
sp1306	338133			Bacteria; Firmicutes; Clostridia; Clostridiales; Ruminococcaceae; Oscillospira		#N/A	#N/A	10	-1.118	0	6	-0.851	0.32	5	-0.303	0	0.00147611	0.00110719	0.00167266	0.00162195	0.0018852	0.00123453	0.00054917	0.000886153	0	0.00188741	0.00293033	0.000637422		0	0.00167266	0.00258578	0	0.0023428	0.00244571	0.00128584	0	0.00193941	0.00116413	0	0.00318661	0.00130494	0.00538051	0	0	0.00126234	0.0024018	0	0
sp0644	262970			Bacteria; Firmicutes; Clostridia; Clostridiales; Lachnospiraceae; [Ruminococcus]; gnavus	2	0.192	0	10	2.16	0	14	0.353	0	7	0.486	0	0.229848	0.221378	0.205439	0.77769	0.56294	0.831348	0.634639	1.02652	0.382241	1.12977	0.936941	0.813935		0.00529229	0.0735971	0.505521	0.224949	0.0386562	0.205439	0.555484	0.884991	0.777705	0.470309	0.0189306	1.56887	1.2684	1.17188	0.0604412	0.488851	3.27956	0.0228171	0.0622404	0.813621
sp1497	356404	yes		Bacteria; Firmicutes; Clostridia; Clostridiales	3	-0.47	0	10	-0.462	0	2	-1.097	0	13	-0.208	0	0.0552669	0.0453144	0.059473	0.0431337	0.0212159	0.0403682	0.019074	0.0148056	0.012784	0.0195488	0.0186052	0.0157722		0.0783259	0.0150539	0.059473	0.00714124	0.0667697	0.136959	0.0231452	0.0498217	0.0736977	0.0430728	0.014562	0.0276173	0.0717716	0.0376636	0.0268628	0.0209134	0.0290338	0.0432323	0.00762127	0.0383317
sp2105	2901239			Bacteria; Firmicutes; Clostridia; Clostridiales; Lachnospiraceae; [Ruminococcus]; gnavus	2	-0.528	0	10	0.192	0	14	-0.707	0	15	-1	0	0.0515209	0.0488626	0.0416572	0.083498	0.0813795	0.0749598	0.159274	0.263249	0.0715902	0.267475	0.220768	0.197081		0	0.0117086	0.111189	0.0416572	0.0163996	0.0562512	0.123441	0.225509	0.182305	0.0756685	0.0014562	0.0191196	0.0796012	0.074251	0.0100735	0.121559	0.840718	0.0156117	0.0203234	0.194132
sp1428	350664	yes		Bacteria; Firmicutes; Clostridia; Clostridiales; Lachnospiraceae; [Ruminococcus]; gnavus		#N/A	#N/A	10	0.192	0	14	1.414	0	15	1	0	0.0242748	0.0213641	0.0190433	0.14853	0.153253	0.0766225	0.0541997	0.0904486	0.0255679	0.105726	0.0798921	0.0845354		0.00211692	0.00334532	0.0517157	0.0190433	0.0163996	0.0220113	0.0552912	0.0563772	0.0775765	0.0756685	0.0101934	0.436565	0.268817	0.250732	0.0123121	0.0405197	0.290338	0	0.00762127	0.0605888
sp0913	276050	yes		Bacteria; Firmicutes; Clostridia; Clostridiales	7	-0.394	0	10	0.848	0		#N/A	#N/A	29	0	0	0.140845	0.126099	0.163862	0.0808072	0.0756763	0.0738549	0.00638286	0.00667203	0.00378702	0.00200264	0.00231746	0.00160754		0.0158769	0.210755	0.268921	0.00476083	0.299878	0.163862	0.0218593	0.0616216	0.0465459	0.124562	0	0.233685	0.0939555	0.0860882	0	0.0117638	0.00378702	0.00840629	0	0.00247301
sp2160	4331184			Bacteria; Bacteroidetes; Flavobacteriia; Flavobacteriales; [Weeksellaceae]; Wautersiella	7	-1.126	0	10	-1.118	0		#N/A	#N/A	47	0	0	0.00689316	0.00506938	0.00702839	0.0115577	0.0105813	0.009949	0.0141842	0.0137474	0.0111286	0.00625665	0.00833614	0.0031888		0.00952613	0.00334532	0.00387868	0.0154727	0.00702839	0	0.0090009	0.00262219	0.0135759	0.00698478	0	0.0339905	0.0156593	0.0129132	0.00671569	0.00522835	0.00378702	0.0012009	0.0101617	0.0111286
sp2207	4407703			Bacteria; Firmicutes; Erysipelotrichi; Erysipelotrichales; Erysipelotrichaceae; Coprobacillus		#N/A	#N/A	10	0.192	0		#N/A	#N/A	54	0	0	0.0549407	0.0734414	0.0243445	0.0147089	0.014121	0.0123668	0.00763803	0.0103793	0	0.0112923	0.00898165	0.00815545		0.0243445	0.00501798	0.0853309	0.210667	0.0152282	0.0195656	0.024431	0.0419551	0.0271518	0.0162978	0	0.0116842	0.0130494	0.00753271	0	0.015685	0	0	0.00635106	0
sp1164	321768			Bacteria; Firmicutes; Clostridia; Clostridiales	29	-1.372	0	10	-1.118	0	2	-0.448	0		#N/A	#N/A	0.0175155	0.0187438	0.00740921	0.0136803	0.0124536	0.0104055	0.00568415	0.00463822	0.00511359	0.00865541	0.00769584	0.00819098		0.00740921	0.00669064	0.0258578	0.00357062	0.0163996	0.0562512	0.00642921	0.0209776	0.0387883	0.0186261	0.0014562	0.00318661	0.0143543	0.00645661	0.00559641	0.00784252	0.00378702	0.0144108	0	0.00989205
sp0506	232658			Bacteria; Firmicutes; Clostridia; Clostridiales; Ruminococcaceae	1	-0.908	0.5	10	-0.462	0	7	-0.151	0		#N/A	#N/A	0.00215936	0.00116397	0.00238041	0.00399114	0.00352317	0.00408181	0.00459585	0.00380264	0.00255679	0.00358518	0.00282593	0.00253726		0.00317538	0.00334532	0.00258578	0.00238041	0.0023428	0	0.00128584	0.00524439	0.00193941	0.00582065	0	0.00424881	0.00391481	0.010761	0	0.0117638	0.00504936	0.00960719	0.00254042	0.00247301
sp0446	213896			Bacteria; Firmicutes; Clostridia; Clostridiales; Lachnospiraceae	30	0	0	10	0.192	0	12	1.435	0		#N/A	#N/A	0.0116968	0.00872433	0.00937119	0.0153037	0.0172256	0.0112452	0.0107967	0.0113841	0.00767038	0.0380104	0.0379174	0.0222162		0.00529229	0.0117086	0.0297365	0.00595103	0.00937119	0.0146742	0.00514337	0.0196665	0.0523641	0.0128054	0	0.0010622	0.0234889	0.00968492	0.00335785	0.014378	0.00757404	0	0	0.0272031
sp1195	325126			Bacteria; Firmicutes; Clostridia; Clostridiales; Lachnospiraceae; Coprococcus	2	0.192	0	11	0	0	1	-0.611	0.56	1	-1.098	0	0.0216406	0.0151361	0.0217446	0.0209632	0.0124172	0.0245499	0.0180622	0.011568	0.0167888	0.0140397	0.00969851	0.0152465		0.025403	0.0217446	0.0297365	0.00357062	0.0105426	0.0489141	0.0115726	0.00917768	0.0116365	0.0256109	0.0014562	0.0329283	0.0234889	0.0376636	0.0257435	0.0339843	0.0265091	0.00360269	0.0304851	0.0247301
sp1442	351972			Bacteria; Firmicutes; Clostridia; Clostridiales; Dehalobacteriaceae; Dehalobacterium		#N/A	#N/A	11	1.06	0	12	1.083	0	3	2.19	0	0.0797162	0.0502754	0.0724019	0.107081	0.065398	0.116007	0.0665792	0.0342406	0.0520787	0.0513714	0.0370075	0.0405878		0.148184	0.0418165	0.0724019	0.00476083	0.0831693	0.136959	0.0707214	0.0327774	0.0989101	0.202559	0.0131058	0.156144	0.133104	0.150654	0.0693955	0.0431339	0.150218	0.0888665	0.0520787	0.0568793
sp0930	276592			Bacteria; Firmicutes; Clostridia; Clostridiales	1	-0.908	0	11	0	0		#N/A	#N/A	3	0.279	0.37	0.00610839	0.00412773	0.00646446	0.00468219	0.00287994	0.00484974	0.00350374	0.00394163	0.00247301	0.00399883	0.00311559	0.00316847		0.00740921	0.00167266	0.00646446	0	0.005857	0.00978282	0.0115726	0.00262219	0.00387883	0.00582065	0.0029124	0.00637322	0.00913457	0	0.00671569	0.0130709	0.00252468	0.00600449	0.00254042	0.00247301
sp0756	269019		Module hub (M)	Bacteria; Firmicutes; Clostridia; Clostridiales; Ruminococcaceae; Oscillospira	4	1.05	0	11	3.181	0		#N/A	#N/A	3	-0.676	0.375	0.170075	0.139479	0.138871	0.389599	0.351631	0.362461	0.17565	0.128577	0.125751	0.170073	0.167521	0.146391		0.396922	0.10036	0.290901	0.0142825	0.0339706	0.215222	0.138871	0.0301552	1.10934	0.537828	0.0509669	0.27511	0.502401	0.449811	0.161177	0.188221	0.31811	0.335051	0.125751	0.092738
sp1075	309249	yes		Bacteria; Firmicutes; Clostridia; Clostridiales		#N/A	#N/A	11	0	0.444	5	-1.647	0	4	-0.77	0	0.0177071	0.0198745	0.0115726	0.0364245	0.0380169	0.0263789	0.00212191	0.00367984	0	0.00752812	0.0125061	0.00316207		0	0.0083633	0.011636	0.00119021	0.0398276	0.0513598	0.0115726	0	0.0387883	0.0139696	0	0.0881628	0.0900407	0.0559573	0.00447713	0.00653544	0	0.0012009	0.0101617	0
sp2077	1845355			Bacteria; Firmicutes; Clostridia; Clostridiales; Ruminococcaceae; Oscillospira		#N/A	#N/A	11	0	0		#N/A	#N/A	4	0.484	0.277	0.0321421	0.0140664	0.0269028	0.0308769	0.0243042	0.0266452	0.0251993	0.0153748	0.0195414	0.0284123	0.0168582	0.022316		0.0550399	0.0250899	0.0413725	0.0190433	0.0163996	0.0269028	0.041147	0.0144221	0.00969706	0.0605348	0.0014562	0.0658566	0.041758	0.0387397	0.0145507	0.0104567	0.0568053	0.0336252	0.0215936	0.0160746
sp0749	268725			Bacteria; Firmicutes; Clostridia; Clostridiales; Ruminococcaceae; Oscillospira		#N/A	#N/A	11	0	0	2	1.173	0	5	0.132	0	0.00495739	0.00511368	0.0035142	0.00414589	0.00600999	0.00121211	0.00613361	0.00425332	0.00508085	0.0114072	0.0113864	0.00822034		0	0.0133813	0.0103431	0	0.0035142	0.00489141	0.00257169	0	0.0155153	0.00232826	0	0.0010622	0.00130494	0.0118371	0.00111928	0.00261417	0.0100987	0.00720539	0.00508085	0.00989205
sp0177	178358			Bacteria; Firmicutes; Clostridia; Clostridiales		#N/A	#N/A	11	-1.06	0	1	-0.611	0.375	16	-1	0	0.0410527	0.0848628	0.00775735	0.0106909	0.0155011	0.00476208	0.0292559	0.0406764	0.023984	0.0255811	0.0175558	0.0294681		0.0190523	0	0.00775735	0.00357062	0.0046856	0.0195656	0.232738	0	0.0155153	0.0465652	0	0.0116842	0.00521975	0.00430441	0.00223856	0.0326772	0	0.0012009	0.00635106	0.129833
sp0760	269107			Bacteria; Firmicutes; Clostridia; Clostridiales; Lachnospiraceae; [Ruminococcus]; gnavus		#N/A	#N/A	11	0	0		#N/A	#N/A	46	0	0	0.00159118	0.00174803	0.00119021	0.00152932	0.00148564	0.00121211	0.00175135	0.00217199	0	0.00252198	0.00224908	0.00190153		0.00105846	0.00501798	0.00258578	0.00119021	0	0	0.00128584	0	0.00193941	0.00465652	0	0.0010622	0.00130494	0.0021522	0.00111928	0.00392126	0.00252468	0	0	0
sp1220	329712			Bacteria; Firmicutes; Clostridia; Clostridiales	46	0	0	11	0	0	6	0.042	0.165		#N/A	#N/A	0.0102741	0.0172719	0.00529229	0.00871618	0.00643433	0.00918984	0.00275809	0.0026186	0.0023984	0.00191131	0.00299867	0.00062443		0.00529229	0	0.00646446	0.00119021	0.0023428	0.0489141	0.00771506	0.0013111	0.00775765	0.0128054	0.0014562	0.010622	0.0130494	0.0193698	0.00335785	0.00130709	0.0063117	0.00360269	0.00254042	0.00741904
sp1895	819676			Bacteria; Firmicutes; Bacilli; Lactobacillales; Lactobacillaceae; Lactobacillus	9	-1.158	0	11	1.06	0		#N/A	#N/A		#N/A	#N/A	0	0	0	0.00165417	0.00243833	0.000538051	0.00125649	0.00140657	0.0012009	0.00063074	0.00154499	0		0	0	0	0	0	0	0	0	0.00581824	0	0	0	0.00521975	0.0010761	0.00111928	0.00261417	0	0.0012009	0.00254042	0.00370952
sp1770	592925			Bacteria; Bacteroidetes; Bacteroidia; Bacteroidales; Prevotellaceae; Prevotella; copri	36	0	0	11	-1.06	0		#N/A	#N/A		#N/A	#N/A	0	0	0	0.00115778	0.0016389	0.000531101	0.00269869	0.00384558	0.0011992	0.000646747	0.0015842	0		0	0	0	0	0	0	0	0	0	0.00465652	0	0.0010622	0.00130494	0	0.00223856	0	0	0.00720539	0.00254042	0
sp0734	267752	yes		Bacteria; Firmicutes; Clostridia; Clostridiales		#N/A	#N/A	11	0	0		#N/A	#N/A		#N/A	#N/A	0	0	0	0.000581319	0.000625148	0.000531101	0.000531716	0.00106089	0	0.000208143	0.000509845	0		0	0	0	0	0	0	0	0	0	0.00116413	0	0.0010622	0.00130494	0	0.00111928	0.00261417	0	0	0	0
sp1071	308523			Bacteria; Firmicutes; Clostridia; Clostridiales; Ruminococcaceae; Oscillospira		#N/A	#N/A	11	0	0		#N/A	#N/A		#N/A	#N/A	0.000607342	0.000768191	0	0.00247591	0.00233235	0.00170135	0.000786217	0.0013135	0	0.000416287	0.00101969	0		0	0.00167266	0.00129289	0	0	0	0.00128584	0	0.00581824	0.00116413	0	0.0010622	0.00521975	0.00430441	0.00223856	0.00130709	0	0	0	0
sp1671	538223			Bacteria; Firmicutes; Bacilli; Lactobacillales; Lactobacillaceae; Lactobacillus		#N/A	#N/A	11	0	0		#N/A	#N/A		#N/A	#N/A	0.00017003	0.000449856	0	0.00122604	0.00146063	0.00109769	0.000691285	0.000656138	0.0012009	0.00085489	0.00156415	0		0	0	0	0.00119021	0	0	0	0	0.00193941	0	0.00436859	0	0.00130494	0.0010761	0.00111928	0	0.00126234	0.0012009	0	0.00123651
sp1875	808372			Bacteria; Proteobacteria; Betaproteobacteria; Burkholderiales; Comamonadaceae		#N/A	#N/A	11	-1.06	0		#N/A	#N/A		#N/A	#N/A	0	0	0	0.00183245	0.00152246	0.00173165	0.00191953	0.00191494	0.0012784	0.00105823	0.00169013	0		0	0	0	0	0	0	0	0.0013111	0.00387883	0.00116413	0	0	0.00391481	0.0021522	0.00223856	0.00130709	0	0.0012009	0.00254042	0.00370952
sp0641	262935			Bacteria; Firmicutes; Clostridia; Clostridiales		#N/A	#N/A	11	-1.06	0		#N/A	#N/A		#N/A	#N/A	0.000302417	0.00080012	0	0.000922393	0.0013284	0.000538051	0.00161758	0.00349918	0	0.000533777	0.000854252	0		0.00211692	0	0	0	0	0	0	0	0.00387883	0	0	0	0.00130494	0.0010761	0.00111928	0	0	0.0108081	0.00127021	0.00123651
sp1739	579115			Bacteria; Proteobacteria; Gammaproteobacteria; Pseudomonadales; Moraxellaceae		#N/A	#N/A	11	-1.06	0		#N/A	#N/A		#N/A	#N/A	0.000836714	0.00221374	0	0.00122368	0.00151266	0.000531101	0.00138066	0.00169303	0	0.00231271	0.00566497	0		0	0	0	0	0.005857	0	0	0	0.00387883	0	0	0.0010622	0.00260988	0	0.00223856	0.00261417	0	0.00360269	0.00381064	0
sp0639	262766			Bacteria; Firmicutes; Clostridia; Clostridiales; Lachnospiraceae	52	0	0	12	-0.943	0	4	-0.687	0	1	-0.537	0.444	0.0168818	0.0148743	0.011643	0.0229859	0.0154779	0.0231222	0.0203902	0.0129026	0.017408	0.016043	0.0194058	0.00572468		0.011643	0.0133813	0.0245649	0	0.0105426	0.0464684	0.0115726	0.0249108	0.0213335	0.0256109	0	0.0541723	0.0169642	0.0129132	0.027982	0.0261417	0.0492312	0.0204153	0.0114319	0.00618253
sp0839	272905			Bacteria; Firmicutes; Clostridia; Clostridiales	36	0	0	12	0.134	0	6	1.234	0	3	-0.676	0	0.00541076	0.00746329	0.0035142	0.00359935	0.00364755	0.00298386	0.00269266	0.00363425	0.0011992	0.00169338	0.0020821	0.00124886		0.00423383	0.00167266	0.00258578	0	0.0035142	0.0220113	0.00385753	0.0013111	0.0116365	0.00349239	0	0.00531101	0.00260988	0.0010761	0.00335785	0.0104567	0.0063117	0	0	0.00370952
sp0770	269576			Bacteria; Firmicutes; Clostridia; Clostridiales; Lachnospiraceae; Coprococcus	3	-0.896	0	12	1.213	0		#N/A	#N/A	3	1.234	0	0.184082	0.0858821	0.21788	0.243244	0.139702	0.218029	0.212973	0.173458	0.155896	0.272386	0.257672	0.229721		0.245562	0.160575	0.243064	0.0357062	0.21788	0.273919	0.111868	0.213709	0.415034	0.222349	0.0436859	0.470556	0.207485	0.129132	0.244003	0.589496	0.265091	0.134501	0.370902	0.184239
sp0056	113417			Bacteria; Proteobacteria; Deltaproteobacteria; Desulfovibrionales; Desulfovibrionaceae	38	0	0	12	0.134	0.444		#N/A	#N/A	3	-0.198	0	0.158712	0.0888835	0.151634	0.1558	0.147618	0.165879	0.232133	0.346623	0.131675	0.100597	0.103863	0.0795408		0.300602	0.123777	0.202984	0.028565	0.0925405	0.151634	0.210878	0.28713	0.3297	0.245632	0.0014562	0.296355	0.0861259	0	0	1.14762	0.0896261	0.0756566	0.198153	0.0865555
sp0997	292289			Bacteria; Proteobacteria; Gammaproteobacteria; Enterobacteriales; Enterobacteriaceae		#N/A	#N/A	12	-0.943	0		#N/A	#N/A	7	-1.181	0	0.00321852	0.00371014	0.00257169	0.0103684	0.0123996	0.00284305	0.0126918	0.0350375	0	0.000852144	0.00208732	0		0	0	0.00905024	0.00357062	0	0.00733712	0.00257169	0.0235997	0.00193941	0.00232826	0.029124	0	0	0.0225981	0.00335785	0.00130709	0.106037	0	0.00254042	0
sp1714	566243			Bacteria; Proteobacteria; Gammaproteobacteria; Enterobacteriales; Enterobacteriaceae	1	-0.908	0	12	-0.943	0	7	-0.911	0	15	-1	0	0.0253057	0.0275077	0.0146742	0.071336	0.11588	0.0130736	0.0556386	0.137924	0.00255679	0.00424556	0.00570017	0.00315511		0	0	0.0659375	0.0440377	0.0023428	0.0146742	0.0501479	0.175687	0.00193941	0.0104772	0.318907	0.00212441	0.00391481	0.041968	0.0156699	0.0562047	0.420359	0.0012009	0.0114319	0.00123651
sp0156	175904			Bacteria; Bacteroidetes; Sphingobacteriia; Sphingobacteriales; Sphingobacteriaceae; Sphingobacterium; faecium	10	-1.121	0	12	-0.943	0	4	-0.687	0	46	0	0	0.00143351	0.00106817	0.00167266	0.00293114	0.00213232	0.00305869	0.00477276	0.00561043	0.00373028	0.00147753	0.00244962	0.000637422		0.00211692	0.00167266	0.00129289	0.00238041	0	0	0.00257169	0.0013111	0.00387883	0.00465652	0	0.00637322	0.00391481	0.0010761	0.00223856	0.00130709	0.00126234	0.0012009	0	0.00494603
sp0389	198537			Bacteria; Firmicutes; Clostridia; Clostridiales	1	-0.908	0	12	1.213	0	1	0.003	0		#N/A	#N/A	0.00541431	0.00427348	0.00357062	0.00531542	0.00797543	0.00251705	0.00486292	0.00475673	0.00378702	0.00696157	0.00547239	0.00952804		0.00211692	0.00167266	0.00775735	0.00357062	0.011714	0.00978282	0.00128584	0	0.023273	0.00465652	0	0.00955982	0.00391481	0	0.00111928	0.00784252	0.00378702	0.0024018	0.00381064	0.0160746
sp1914	831922			Bacteria; Firmicutes; Clostridia; Clostridiales	2	-0.528	0	12	-0.943	0	1	0.003	0		#N/A	#N/A	0.00734142	0.00547179	0.00733712	0.0259975	0.0388473	0.0123789	0.0106503	0.00989129	0.0130709	0.00909599	0.00792153	0.010054		0	0.00334532	0.00905024	0.00357062	0.0152282	0.00733712	0.0128584	0.0485106	0.00387883	0.0221185	0	0.112593	0.020879	0	0	0.0130709	0.0227221	0	0.0139723	0.00123651
sp0818	272004	yes	Module hub (CS)	Bacteria; Firmicutes; Clostridia; Clostridiales; Ruminococcaceae; Oscillospira	10	1.049	0	12	0.134	0	4	3.681	0		#N/A	#N/A	0.299916	0.303787	0.181567	0.264831	0.26327	0.214422	0.337464	0.243237	0.327862	0.064144	0.0320748	0.0648272		0.0518645	0.351259	0.5456	0.0226139	0.181567	0.846214	0.100296	0.138976	0.700128	0.289869	0.0262116	0.396202	0.542854	0.00538051	0.0190278	0.777717	0.41531	0.485163	0.135913	0.552718
sp0631	262409			Bacteria; Firmicutes; Clostridia; Clostridiales	19	2.218	0	12	0.134	0	4	-0.687	0		#N/A	#N/A	0.00122469	0.00195171	0	0.00175638	0.00204606	0.00130802	0.0034032	0.0048161	0.00124343	0.00808652	0.0142539	0.00253632		0.00105846	0	0.00517157	0	0.0023428	0	0	0.0013111	0.00581824	0.00349239	0	0.00212441	0.00130494	0	0	0.0130709	0	0	0.00635106	0
sp1761	586453			Bacteria; Firmicutes; Clostridia; Clostridiales; Christensenellaceae		#N/A	#N/A	12	2.292	0		#N/A	#N/A		#N/A	#N/A	0	0	0	0.00336013	0.00497522	0.000531101	0.000726159	0.00217848	0	0.000841235	0.00130334	0		0	0	0	0	0	0	0	0	0.00387883	0.0128054	0	0.0010622	0.00913457	0	0	0.00653544	0	0	0	0
sp0095	165489			Bacteria; Proteobacteria; Gammaproteobacteria; Enterobacteriales; Enterobacteriaceae		#N/A	#N/A	12	1.213	0		#N/A	#N/A		#N/A	#N/A	0.00252409	0.00353213	0	0.00347029	0.00557987	0.000559641	0.0101353	0.026197	0	0.000213036	0.00052183	0		0	0	0.00905024	0.00476083	0	0	0.00385753	0.00524439	0	0	0.0160182	0	0	0.00538051	0.00111928	0.00914961	0.0795274	0	0.00254042	0
sp1143	319909			Bacteria; Firmicutes; Clostridia; Clostridiales		#N/A	#N/A	12	0.134	0		#N/A	#N/A		#N/A	#N/A	0	0	0	0.00115839	0.00182472	0.000559641	0.000133433	0.000400299	0	0	0	0		0	0	0	0	0	0	0	0.0013111	0	0	0.0014562	0	0	0.00538051	0.00111928	0	0	0.0012009	0	0
sp0396	199118			Bacteria; Bacteroidetes; Bacteroidia; Bacteroidales; S24-7		#N/A	#N/A	12	-0.943	0		#N/A	#N/A		#N/A	#N/A	0.0045944	0.0048488	0.00334532	0.00190162	0.00277409	0.000538051	0.00264549	0.00455215	0.0011992	0.0119186	0.0135694	0.00482769		0.00105846	0.00334532	0.00775735	0.00714124	0	0	0.0128584	0.00786658	0	0	0.0029124	0	0	0.0010761	0.00335785	0	0.00126234	0.0024018	0.0139723	0
sp0500	231787			Bacteria; Proteobacteria; Gammaproteobacteria; Enterobacteriales; Enterobacteriaceae		#N/A	#N/A	12	-0.943	0		#N/A	#N/A		#N/A	#N/A	0	0	0	0.00113013	0.00151874	0.000538051	0.00028052	0.00084156	0	0	0	0		0	0	0	0	0	0	0	0.00393329	0	0	0.0029124	0	0	0.0010761	0.00111928	0	0.00252468	0	0	0
sp1234	331013	yes		Bacteria; Firmicutes; Clostridia; Clostridiales; Ruminococcaceae; Ruminococcus	3	0.169	0	13	1.838	0	2	1.822	0	2	-0.466	0	0.256302	0.285354	0.224963	0.336979	0.232092	0.281587	0.290305	0.239878	0.244828	0.0774944	0.0427328	0.0834229		0.843592	0.0418165	0.224963	0.0190433	0.0796551	0.349736	0.235309	0.622771	0.166789	0.328285	0.0364049	0.642633	0.234889	0.521909	0.142149	0.724126	0.306748	0.142907	0.203234	0.244828
sp0966	287507			Bacteria; Firmicutes; Clostridia; Clostridiales; Lachnospiraceae	48	0	0	13	0.367	0	25	0	0	2	1.025	0	0.152857	0.137938	0.154079	0.104655	0.0793292	0.0756211	0.0830217	0.0479986	0.0755495	0.126615	0.149653	0.0806897		0.236036	0.0150539	0.37106	0.0238041	0.0269422	0.154079	0.243024	0.234686	0.0601218	0.118741	0.0189306	0.0807274	0.0404531	0.213068	0.0705148	0.0379055	0.0833144	0.176532	0.066051	0.111286
sp2212	4414242			Bacteria; Firmicutes; Clostridia; Clostridiales; Lachnospiraceae	48	0	0	13	0.367	0		#N/A	#N/A	2	1.771	0	0.0408084	0.0387274	0.0440227	0.0278237	0.0268429	0.0177597	0.0228833	0.0141187	0.0197841	0.0391885	0.0513444	0.0190226		0.0656244	0.00167266	0.104724	0.00238041	0.00937119	0.0440227	0.0578629	0.0773547	0.00775765	0.017462	0.0014562	0.0180574	0.0156593	0.0613378	0.0235049	0.0209134	0.0277715	0.0492368	0.0114319	0.0197841
sp1501	356632			Bacteria; Firmicutes; Clostridia; Clostridiales; Ruminococcaceae; Oscillospira	5	0.714	0	13	-0.367	0	5	0.195	0.244	3	0.518	0	0.0278166	0.0318751	0.0195656	0.0235335	0.0289122	0.0157242	0.0148964	0.015742	0.0063117	0.00318673	0.00541137	0.00125517		0.0973782	0.0133813	0.0258578	0.00119021	0.0257708	0.0195656	0.0115726	0.0904657	0.0155153	0.0104772	0	0.015933	0.0169642	0.0344353	0.00447713	0.044441	0.0063117	0.0312234	0.00127021	0.00123651
sp1598	457371	yes		Bacteria; Firmicutes; Clostridia; Clostridiales; Lachnospiraceae	2	1.632	0.277	13	1.838	0.277	12	1.787	0	3	2.429	0	0.108443	0.0583766	0.102032	0.105782	0.0684637	0.0975282	0.0335379	0.020487	0.032569	0.0571324	0.060047	0.033039		0.174646	0.102032	0.0736948	0.00714124	0.0937119	0.163862	0.144014	0.196665	0.023273	0.0919663	0.0116496	0.193321	0.10309	0.134513	0.0917811	0.0653544	0.0366078	0.00720539	0.0355659	0.0296762
sp1423	350381			Bacteria; Firmicutes; Clostridia; Clostridiales	2	0.912	0	13	1.102	0	12	1.787	0.291	3	0.518	0	0.0981802	0.0721845	0.0810081	0.12309	0.0979382	0.106156	0.0405281	0.0346681	0.0403949	0.0543384	0.0433499	0.046338		0.164061	0.0551978	0.0452512	0.00714124	0.121826	0.212776	0.0810081	0.294997	0.0174547	0.132711	0.0131058	0.177388	0.0796012	0.202307	0.0671569	0.107181	0.0403949	0.0024018	0.0457276	0.0803729
sp0879	274894			Bacteria; Firmicutes; Clostridia; Clostridiales		#N/A	#N/A	13	-1.102	0	4	-0.687	0	4	0.484	0	0.0790148	0.0985286	0.0181005	0.0879984	0.119862	0.0673877	0.0921022	0.129776	0.0217127	0.0263363	0.0201999	0.0259694		0	0.178975	0.0181005	0.00238041	0.110112	0.239679	0.00385753	0.0786658	0.00387883	0.0616989	0.00728099	0.374958	0.0730765	0.0753271	0.0291013	0.154236	0.292863	0.00480359	0	0.316546
sp0942	277204			Bacteria; Firmicutes; Clostridia; Clostridiales; Ruminococcaceae; Oscillospira	10	-1.121	0	13	-0.367	0	29	0	0	4	1.739	0	0.0072494	0.00670075	0.00514337	0.0189428	0.0162982	0.0129774	0.0115808	0.0143243	0.00504936	0.0289305	0.0406816	0.00946344		0.0222276	0.00501798	0.00517157	0.00595103	0.0023428	0.00489141	0.00514337	0.053755	0.0155153	0.026775	0.0029124	0.00955982	0.0104395	0.0247503	0.00783497	0.0287559	0.00504936	0.00960719	0.00381064	0.0408047
sp1713	565537			Bacteria; Firmicutes; Bacilli; Lactobacillales; Leuconostocaceae; Leuconostoc	3	-0.683	0	13	-1.102	0.5		#N/A	#N/A	49	0	0	0.00516133	0.00271881	0.00642921	0.0087507	0.0069854	0.00654445	0.0144966	0.00853553	0.0115056	0.00808819	0.00777297	0.00503948		0.00317538	0.00501798	0	0.00714124	0.00702839	0.00733712	0.00642921	0.00262219	0.00775765	0.00465652	0.0247554	0.00637322	0.0117444	0.00538051	0.00671569	0.0104567	0.0164104	0.00720539	0.0114319	0.00618253
sp0678	264585			Bacteria; Firmicutes; Clostridia; Clostridiales; Ruminococcaceae; Oscillospira	3	-1.11	0	13	-1.102	0.5	1	0.003	0.277		#N/A	#N/A	0.00337475	0.00305451	0.00129289	0.00471849	0.003219	0.00456161	0.00288103	0.00246529	0.00360269	0.0040267	0.0048721	0.00251034		0.00105846	0.00501798	0.00129289	0.00119021	0.0011714	0.00489141	0.0090009	0.00524439	0.00387883	0.00116413	0	0.00743542	0.00913457	0.00753271	0.00335785	0.00653544	0	0.00360269	0	0.00370952
sp0916	276172	yes		Bacteria; Bacteroidetes; Bacteroidia; Bacteroidales; Rikenellaceae	5	0.714	0	13	1.102	0	1	0.003	0.468		#N/A	#N/A	0.343829	0.238108	0.279433	0.21477	0.114843	0.215745	0.462592	0.291581	0.333661	0.373402	0.257838	0.420579		0.279433	0.826294	0.427947	0.0821243	0.338534	0.227451	0.225023	0.327774	0.0717583	0.315479	0.0495107	0.247493	0.183996	0.348657	0.173489	0.173843	0.280239	0.483962	0.489032	0.907596
sp0451	214699	yes		Bacteria; Bacteroidetes; Bacteroidia; Bacteroidales; S24-7	10	1.049	0	13	-0.367	0	9	0.28	0		#N/A	#N/A	0.0573121	0.0489849	0.0551978	0.0300892	0.052751	0.0081048	0.0352388	0.0210298	0.0345167	0.00772099	0.013199	0.00097012		0.00635075	0.0551978	0.153854	0.0535593	0.00819979	0.0635883	0.0604346	0.157332	0.0174547	0.0384163	0.0014562	0.00424881	0.00652469	0.00968492	0.00559641	0.0731969	0.0605923	0.034826	0.00889149	0.0321492
sp1848	770290			Bacteria; Firmicutes; Bacilli; Lactobacillales; Lactobacillaceae; Lactobacillus; zeae	1	-0.908	0	13	1.102	0		#N/A	#N/A		#N/A	#N/A	0.00499003	0.00357247	0.005857	0.006168	0.00609181	0.00398476	0.0113302	0.00949529	0.0100987	0.0112898	0.00998292	0.00878948		0.00105846	0.00334532	0	0.00833145	0.005857	0.00733712	0.0090009	0.0013111	0.0116365	0.00349239	0.0189306	0.00212441	0.00521975	0.0021522	0.00447713	0.00522835	0.0100987	0.00600449	0.0114319	0.00618253
sp0766	269401			Bacteria; Firmicutes; Clostridia; Clostridiales; Ruminococcaceae; Oscillospira	3	0.809	0.165	13	-1.102	0		#N/A	#N/A		#N/A	#N/A	0.0359641	0.0286323	0.0301079	0.0536979	0.0337854	0.0473759	0.0412222	0.0315268	0.0444574	0.0287257	0.0278165	0.0146511		0.0349291	0.0301079	0.0284436	0.00595103	0.0363134	0.0195656	0.0964382	0.0786658	0.0368488	0.0663555	0.0189306	0.0488613	0.0156593	0.118371	0.0458906	0.0954174	0.0605923	0.046835	0.0444574	0.0420412
sp1149	320490			Bacteria; Firmicutes; Clostridia; Clostridiales	8	0.453	0	13	-0.367	0		#N/A	#N/A		#N/A	#N/A	0.238	0.213418	0.216984	0.56027	0.490745	0.472241	0.248641	0.20747	0.116334	0.117224	0.125502	0.079382		0.216984	0.366313	0.630931	0.0154727	0.0726267	0.27881	0.0848656	1.49596	0.217214	0.563439	0.0378611	0.970853	0.381042	0.701618	0.114167	0.607795	0.537757	0.0720539	0.0724021	0.111286
sp1854	779847			Bacteria; Firmicutes; Clostridia; Clostridiales	10	0.506	0	13	1.102	0		#N/A	#N/A		#N/A	#N/A	0.0120959	0.0165701	0.00128584	0.0258244	0.0189381	0.0216436	0.0699676	0.102932	0.0323291	0.0312526	0.0262667	0.0288184		0	0.0200719	0.0181005	0.00119021	0	0.0440227	0.00128584	0.0445773	0.0116365	0.0151337	0.0014562	0.0276173	0.0313185	0.0591856	0.0156699	0.0548977	0.0959378	0.321841	0	0.108813
sp0659	263662			Bacteria; Bacteroidetes; Bacteroidia; Bacteroidales; S24-7	12	0	0	13	-1.102	0		#N/A	#N/A		#N/A	#N/A	0.00751516	0.00430462	0.0090009	0.00188832	0.00161462	0.00177483	0.00852775	0.0102052	0.00504936	0	0	0		0	0.0117086	0.00905024	0.00476083	0.005857	0.0122285	0.0090009	0.0013111	0	0.00465652	0	0.0010622	0.00260988	0.00322831	0.00223856	0	0.00504936	0.0024018	0.0215936	0.00123651
sp0803	271406			Bacteria; Firmicutes; Clostridia; Clostridiales	16	0.301	0	13	-0.367	0		#N/A	#N/A		#N/A	#N/A	0.0946946	0.0611135	0.0758647	0.134754	0.187679	0.0789586	0.127698	0.122023	0.0746055	0.0843464	0.109442	0.0487674		0.0656244	0.108723	0.121532	0.0607006	0.210852	0.0195656	0.0758647	0.58606	0.0174547	0.0861457	0.0131058	0.132775	0.0717716	0.124828	0.0458906	0.173843	0.388801	0.00480359	0.163857	0.215152
sp0419	206494	yes		Bacteria; Firmicutes; Clostridia; Clostridiales		#N/A	#N/A	13	-1.102	0		#N/A	#N/A		#N/A	#N/A	0	0	0	0.0360075	0.0983044	0.000652469	0.0133383	0.0264518	0	0	0	0		0	0	0	0	0	0	0	0.279264	0	0	0	0.00318661	0.00130494	0.00430441	0	0	0	0.0192144	0.00127021	0.0803729
sp0174	178061			Bacteria; Firmicutes; Clostridia; Clostridiales		#N/A	#N/A	13	-0.367	0		#N/A	#N/A		#N/A	#N/A	0.000368391	0.00062915	0	0.0066137	0.00726345	0.00409105	0.00224073	0.00350811	0	0.00326967	0.00320753	0.00286234		0	0	0.00129289	0	0	0	0.00128584	0.00393329	0	0.0116413	0	0.00424881	0.00260988	0.021522	0.00895425	0.00130709	0.00883638	0.0024018	0.00762127	0
sp0571	259506			Bacteria; Firmicutes; Clostridia; Clostridiales; Ruminococcaceae; Oscillospira	5	0.714	0	14	-0.314	0	5	-0.91	0.56	1	1.708	0.406	0.0125652	0.0188914	0.00258578	0.0135595	0.0198009	0.0061474	0.00350076	0.00472743	0.0024018	0.00295706	0.00408042	0.00124886		0.00105846	0.0301079	0.00258578	0	0.0480274	0.00489141	0.00128584	0.0170443	0.0581824	0.0209544	0	0	0.00260988	0.00968492	0	0.00392126	0.00126234	0.0024018	0.00254042	0
sp1366	343923			Bacteria; Firmicutes; Clostridia; Clostridiales	19	-0.693	0	14	-0.314	0	6	-1	0	1	-0.537	0	0.77135	0.699961	0.636103	1.91909	2.30521	0.675007	2.17743	3.66831	0.605548	0.321443	0.301604	0.302427		0.0942028	1.01196	0.636103	0.0618908	1.45019	1.86607	0.279028	0.301552	0.13188	0.0547141	1.04846	3.94821	4.11316	0.0150654	5.73968	0.0470551	1.26739	6.29391	0.0101617	10.3854
sp0555	258725		Module hub (M)	Bacteria; Firmicutes; Clostridia; Clostridiales; Ruminococcaceae; Oscillospira	5	-0.272	0	14	2.518	0		#N/A	#N/A	1	-0.537	0	0.254294	0.349995	0.066034	0.268128	0.326176	0.167492	0.0482772	0.0384278	0.0385462	0.05408	0.0541462	0.0332711		0.139717	0.588776	0.0297365	0.00238041	0.901977	0.066034	0.0514337	0.365796	0.95613	0.433057	0.0160182	0.0233685	0.0508926	0.284091	0.0156699	0.0666614	0.0138857	0.0672503	0.0939957	0.00494603
sp0961	283117			Bacteria; Firmicutes; Clostridia; Clostridiales	2	-0.528	0	14	-1.259	0		#N/A	#N/A	3	-0.915	0	0.00182729	0.00203498	0.00128584	0.00615518	0.00624278	0.00480462	0.0027852	0.00344395	0.00126234	0.000639108	0.00156549	0		0.00423383	0	0.00258578	0	0.0046856	0	0.00128584	0	0	0.00232826	0.00728099	0.0148708	0.00913457	0.0010761	0.0145507	0.00914961	0.00126234	0	0.00127021	0.00494603
sp1236	331062			Bacteria; Firmicutes; Clostridia; Clostridiales	10	-0.578	0	14	0.944	0		#N/A	#N/A	5	-0.085	0	0.00455667	0.00443976	0.00387868	0.00452935	0.00647967	0.0015933	0.0113375	0.0196766	0.00130709	0.000957027	0.000785856	0.00126185		0	0.00501798	0.00387868	0	0.00819979	0.0122285	0.00257169	0	0	0	0.00582479	0.00318661	0.0182691	0	0.00895425	0.00130709	0.0100987	0.0300225	0	0.0568793
sp1684	549991	yes	Connector (N)	Bacteria; Firmicutes; Bacilli; Lactobacillales; Lactobacillaceae; Lactobacillus	3	-0.896	0.64	14	-1.259	0	2	-1.097	0	8	-0.693	0	0.0278838	0.0235349	0.0193934	0.0126782	0.00845981	0.0105554	0.0596752	0.0614283	0.0372278	0.0649417	0.0952663	0.0265509		0.00317538	0.0334532	0.0193934	0.0714124	0.00819979	0.0171199	0.0424328	0.0104888	0.00969706	0.00349239	0.0160182	0.010622	0.0300136	0.00430441	0.0167892	0.014378	0.0378702	0.0372278	0.0330255	0.0408047
sp0489	229449			Bacteria; Firmicutes; Clostridia; Clostridiales	3	-0.683	0	14	0.314	0		#N/A	#N/A	8	0.198	0	0.00819464	0.00857511	0.00646446	0.00256225	0.00348175	0.00116413	0.00680304	0.00525041	0.00651381	0.00127277	0.00254969	0		0.011643	0.0133813	0.00646446	0	0.023428	0.00244571	0	0.00524439	0.00969706	0.00232826	0	0	0	0.00322831	0	0.00261417	0.00126234	0.00480359	0.0101617	0.00741904
sp0587	260205			Bacteria; Firmicutes; Clostridia; Clostridiales	9	-0.712	0	14	-1.259	0	2	-0.448	0.48	9	1.156	0	0.0996618	0.164789	0.0250899	0.0846141	0.118562	0.0153081	0.0287919	0.0448845	0.00378702	0.0399157	0.0560618	0.0143871		0.0635075	0.0250899	0.159026	0	0	0.45001	0	0.256975	0.100849	0.0221185	0.0014562	0.00849762	0.00391481	0.280863	0.00223856	0.126787	0.00378702	0.0180135	0.00254042	0.0803729
sp1574	416043	yes		Bacteria; Bacteroidetes; Bacteroidia; Bacteroidales; S24-7	4	-1.125	0	14	0.944	0		#N/A	#N/A	15	1	0	0.0735388	0.163578	0.00238041	0.084554	0.113212	0.0341481	0.656721	1.86601	0.0123651	0.000424948	0.00104091	0		0	0	0.440876	0.00238041	0.0011714	0.00733712	0.0630063	0.0013111	0	0	0.0669851	0.283608	0.0939555	0	0.230572	0.0117638	0	0.134501	0.00889149	0.0123651
sp1550	386977	yes		Bacteria; Bacteroidetes; Bacteroidia; Bacteroidales; S24-7	4	-0.4	0	14	0.629	0		#N/A	#N/A	30	0	0	0.0112099	0.0259056	0.00119021	0.00212437	0.00318702	0.000531101	0.0920601	0.262324	0.00130709	0	0	0		0	0	0.0698162	0.00119021	0	0.00489141	0.00257169	0	0	0	0.00436859	0.0010622	0.00260988	0	0.00895425	0.00130709	0	0.0216162	0	0
sp1358	343183			Bacteria; Firmicutes; Clostridia; Clostridiales		#N/A	#N/A	14	1.888	0	6	1.681	0	36	0	0	0.00394596	0.00474721	0.00128584	0.00529419	0.00803128	0.0014562	0.0173392	0.0329096	0	0.00222433	0.00186799	0.00284341		0.00105846	0.0083633	0	0	0.0046856	0.0122285	0.00128584	0	0	0	0.0029124	0.00531101	0.0117444	0	0.0223856	0	0.0138857	0.0432323	0	0.0964475
sp0300	191811			Bacteria; Firmicutes; Clostridia; Clostridiales	2	0.912	0	14	-0.944	0	3	-0.778	0	51	0	0	0.02098	0.0471404	0.00105846	0.0644355	0.153761	0.000728099	0.0217064	0.0563154	0.0012784	0.0122684	0.0157051	0.00627029		0.00105846	0.0150539	0	0.00357062	0	0.127177	0	0.00393329	0.440247	0.0698478	0.0014562	0	0	0	0	0.0104567	0	0.00840629	0	0
sp1824	716006			Bacteria; Firmicutes; Bacilli; Lactobacillales; Streptococcaceae; Lactococcus		#N/A	#N/A	14	-0.944	0	3	-1.533	0		#N/A	#N/A	0.00249554	0.00156675	0.00244571	0.00242554	0.00220699	0.00266941	0.00207736	0.00270012	0.00130709	0.00234573	0.00277047	0.00126985		0.00211692	0.00334532	0	0.00476083	0.0035142	0.00244571	0.00128584	0	0	0	0.00436859	0.00318661	0.00521975	0.0021522	0.00447713	0.00130709	0	0	0.00254042	0
sp0726	267335			Bacteria; Firmicutes; Clostridia; Clostridiales; Lachnospiraceae; [Ruminococcus]; gnavus	2	-1.248	0	14	0.314	0	4	-0.687	0		#N/A	#N/A	0.00127087	0.00164992	0	0.0015072	0.00167293	0.00116413	0.00223358	0.00262126	0.00252468	0.000844057	0.000653885	0.00125564		0	0	0.00387868	0	0	0.00244571	0.00257169	0.00262219	0.00387883	0.00232826	0	0	0	0.00322831	0	0.00261417	0.00252468	0	0	0.00494603
sp0623	261924			Bacteria; Firmicutes; Clostridia; Clostridiales; Ruminococcaceae; Ruminococcus	41	0	0	14	-0.944	0	6	-0.404	0		#N/A	#N/A	0.00710378	0.0057138	0.00952613	0.0146142	0.0210994	0.00486773	0.00183727	0.00222899	0.00126234	0.00316827	0.00347103	0.00312215		0.00952613	0.0133813	0.00387868	0.0107119	0	0.0122285	0	0.0380218	0.056243	0.00582065	0	0	0.00391481	0.0129132	0	0.00392126	0.00126234	0	0	0.00247301
sp1853	777667			Bacteria; Firmicutes; Bacilli; Lactobacillales; Carnobacteriaceae; Granulicatella	2	-0.528	0.444	14	-1.259	0		#N/A	#N/A		#N/A	#N/A	0.165187	0.265139	0.0552912	0.155468	0.148267	0.129017	0.177505	0.22583	0.104157	0.152215	0.128704	0.12279		0.11008	0.0200719	0.755049	0.0392768	0.017571	0.158971	0.0552912	0.241242	0.03297	0.0197902	0.122321	0.212441	0.135714	0.0225981	0.456667	0.347685	0.714484	0.0312234	0.104157	0.153327
sp0746	268668			Bacteria; Firmicutes; Clostridia; Clostridiales; Lachnospiraceae	19	-0.693	0	14	0	0		#N/A	#N/A		#N/A	#N/A	0.00135201	0.00202486	0	0.00692576	0.00961491	0.00138365	0.0035461	0.00599641	0.0012784	0.0010554	0.00168879	0		0.00105846	0	0	0	0.0035142	0.00489141	0	0.0013111	0	0	0.0014562	0.00955982	0.0195741	0	0.0235049	0	0	0.00600449	0	0.0185476
sp1133	317389			Bacteria; Firmicutes; Clostridia; Clostridiales	54	0	0	14	0.314	0		#N/A	#N/A		#N/A	#N/A	0.000535733	0.000669336	0	0.00155914	0.0026466	0.000538051	0.00450614	0.00264725	0.00434254	0	0	0		0	0	0.00129289	0	0.0011714	0	0.00128584	0.0013111	0.00775765	0.00232826	0	0	0	0.0010761	0	0.00522835	0.0063117	0.00360269	0.00127021	0.00741904
sp0894	275423			Bacteria; Firmicutes; Clostridia; Clostridiales; Ruminococcaceae; Oscillospira		#N/A	#N/A	14	0.629	0		#N/A	#N/A		#N/A	#N/A	0.00240764	0.00402949	0	0.00331422	0.00440061	0.000655549	0.0011095	0.00191661	0	0.000849896	0.00208181	0		0	0.00501798	0.00129289	0	0.0105426	0	0	0.0013111	0.00969706	0.00582065	0	0	0	0.00968492	0	0.00130709	0	0	0.00508085	0
sp0067	136946			Bacteria; Proteobacteria; Gammaproteobacteria; Enterobacteriales; Enterobacteriaceae		#N/A	#N/A	14	0	0		#N/A	#N/A		#N/A	#N/A	0.00081381	0.00124814	0	0.0493841	0.130786	0.000652469	0.000532977	0.00159893	0	0.00605761	0.00421651	0.00507102		0.00105846	0.00334532	0.00129289	0	0	0	0	0	0	0	0.372787	0.00531101	0.00130494	0	0.0156699	0	0	0	0	0
sp1122	314842			Bacteria; Firmicutes; Clostridia; Clostridiales; Lachnospiraceae		#N/A	#N/A	14	0	0		#N/A	#N/A		#N/A	#N/A	0.00248255	0.00356676	0	0.00723151	0.0105141	0.00116413	0.000851398	0.00144691	0	0.00041839	0.000648179	0		0.00846767	0	0.00646446	0	0	0.00244571	0	0.027533	0.00969706	0.00232826	0	0	0	0.0182937	0	0.00392126	0	0.0012009	0.00254042	0
sp0716	266694			Bacteria; Firmicutes; Clostridia; Clostridiales		#N/A	#N/A	14	0	0		#N/A	#N/A		#N/A	#N/A	0	0	0	0.00351692	0.00803625	0.000538051	0.00013739	0.000412169	0	0	0	0		0	0	0	0	0	0	0	0.00262219	0.023273	0.00116413	0	0	0	0.0010761	0	0	0	0	0	0.00123651
sp1915	832558	yes		Bacteria; Firmicutes; Clostridia; Clostridiales; Ruminococcaceae; Oscillospira	18	-1.08	0	15	2.306	0	41	0	0	3	0.518	0.5	0.427365	0.344876	0.404675	0.882064	0.729231	0.689114	0.338709	0.247734	0.343749	0.119387	0.108315	0.0902773		0.566275	0.244208	0.404675	0.0166629	0.155796	1.06388	0.540054	0.217642	1.87153	0.217692	1.0805	0.203943	1.45109	1.71638	0.297729	0.202598	0.424146	0.901875	0.124481	0.343749
sp1422	350320	yes		Bacteria; Firmicutes; Clostridia; Clostridiales	29	-0.392	0	15	-0.23	0		#N/A	#N/A	3	-0.676	0	0.0052765	0.00658349	0.00258578	0.00323519	0.00422893	0.00111928	0.00372955	0.00396994	0.00247301	0	0	0		0.00423383	0	0.00258578	0	0.0011714	0.0122285	0.016716	0.0104888	0	0.00465652	0	0.00849762	0	0	0.00223856	0.00261417	0.0113611	0.0012009	0	0.00247301
sp0847	273240			Bacteria; Firmicutes; Clostridia; Clostridiales; Lachnospiraceae; [Ruminococcus]; gnavus		#N/A	#N/A	15	0.276	0	17	0	0	5	-0.303	0	0.00508254	0.00582053	0.00385753	0.000909863	0.0013408	0.000531101	0.00658863	0.00950625	0.0024018	0.000631583	0.000691927	0.00062443		0	0.00669064	0.00129289	0	0.0163996	0.00733712	0.00385753	0.00393329	0	0.00116413	0	0.0010622	0	0	0.00111928	0.0209134	0.0252468	0.0024018	0	0.00123651
sp0907	275974			Bacteria; Actinobacteria; Coriobacteriia; Coriobacteriales; Coriobacteriaceae; Adlercreutzia	55	0	0	15	-0.738	0		#N/A	#N/A	10	0.208	0	0.0522978	0.0291759	0.0530086	0.13331	0.141621	0.112515	0.258498	0.288799	0.0698617	0.22097	0.183666	0.147035		0.106904	0.0234172	0.0530086	0.0464181	0.0187424	0.0635883	0.0540054	0.420862	0.0853342	0.139696	0.0174744	0.196507	0.00521975	0.0021522	0.199232	0.637858	0.633694	0.0144108	0.0698617	0.216389
sp1487	355822			Bacteria; Firmicutes; Clostridia; Clostridiales; Lachnospiraceae		#N/A	#N/A	15	-1.245	0	4	-0.14	0	13	-1.042	0	0.0131448	0.0117858	0.00771506	0.00514387	0.00690545	0.0023214	0.00460121	0.00443276	0.0035976	0.00201829	0.00153662	0.00160086		0.0105846	0.00669064	0.0245649	0.00119021	0.00702839	0.0342399	0.00771506	0.0157332	0	0.0162978	0.0014562	0.00318661	0	0	0.00447713	0.00130709	0.0151481	0.00480359	0.00508085	0.00247301
sp1577	418334			Bacteria; Firmicutes; Clostridia; Clostridiales		#N/A	#N/A	15	0.276	0		#N/A	#N/A	53	0	0	0.00905374	0.0102072	0.00423383	0.0020331	0.0040296	0.000531101	0.00310405	0.00628462	0.00127021	0.000637984	0.00106701	0		0.00423383	0.0301079	0.00387868	0.00119021	0.0140568	0.00733712	0.00257169	0.0117999	0	0.00116413	0	0.0010622	0	0	0.00223856	0.0196063	0	0.0024018	0.00127021	0
sp1478	355187			Bacteria; Firmicutes; Clostridia; Clostridiales	5	0.714	0	15	-0.23	0		#N/A	#N/A		#N/A	#N/A	3.62188	2.83307	2.56771	2.39317	3.5682	0.921247	4.07851	4.03773	3.8484	3.7266	2.59336	3.04864		4.91442	1.89847	9.45621	3.2933	2.56771	1.90765	1.31542	10.6448	1.05116	3.94524	0.473264	2.01925	0.176167	0.0441202	0.791332	4.39835	4.66308	4.65228	2.11363	0.411757
sp1716	567595			Bacteria; Firmicutes; Clostridia; Clostridiales	5	-0.272	0	15	-0.738	0		#N/A	#N/A		#N/A	#N/A	0.0731493	0.0553886	0.0529229	0.0577879	0.0801685	0.0266684	0.0941581	0.091703	0.0820661	0.0789953	0.0543762	0.0640717		0.0529229	0.0418165	0.186176	0.069032	0.0995689	0.0342399	0.0282885	0.237309	0.0310306	0.110592	0.014562	0.0223063	0.00521975	0.00322831	0.0380556	0.090189	0.0934131	0.0804602	0.0520787	0.0111286
sp1374	345466			Bacteria; Firmicutes; Clostridia; Clostridiales	5	0.714	0	15	-1.245	0		#N/A	#N/A		#N/A	#N/A	0.120943	0.0867931	0.144082	0.0422514	0.0453374	0.0302936	0.0821581	0.0984274	0.0378702	0.0672549	0.0843359	0.0400767		0.0518645	0.219119	0.181005	0.0309454	0.144082	0.205439	0.0141443	0.0616216	0.03297	0.14086	0.0116496	0.0276173	0.00521975	0.00322831	0.0548448	0.0993386	0.0378702	0.313434	0.00635106	0.0111286
sp1580	423455	yes		Bacteria; Bacteroidetes; Bacteroidia; Bacteroidales; S24-7		#N/A	#N/A	15	0.784	0		#N/A	#N/A		#N/A	#N/A	0.0697223	0.0346054	0.0669064	0.0273519	0.0178477	0.021189	0.0176455	0.0147271	0.0136016	0.0211208	0.0306638	0.00512735		0.135483	0.0669064	0.0685233	0.0392768	0.0855121	0.0293485	0.0630063	0.0576883	0.0155153	0.0465652	0.0131058	0.0361149	0.0143543	0.00860882	0.0268628	0.0483622	0.0340832	0.0108081	0	0.0136016
sp1568	406145			Bacteria; Proteobacteria; Gammaproteobacteria; Pseudomonadales; Pseudomonadaceae; Pseudomonas		#N/A	#N/A	15	0.784	0		#N/A	#N/A		#N/A	#N/A	0.000516729	0.000956085	0	0.00141237	0.00182723	0.000538051	0.000411909	0.000618636	0	0	0	0		0	0	0	0	0.0011714	0.00244571	0	0	0.00193941	0	0.00436859	0	0.00391481	0.0010761	0	0.00130709	0	0.0012009	0	0
sp1262	334267			Bacteria; Firmicutes; Clostridia; Clostridiales; Ruminococcaceae	4	1.775	0	16	0	0		#N/A	#N/A	1	-1.098	0.5	0.0589341	0.0579661	0.0257169	0.177948	0.166673	0.122832	0.155189	0.0859162	0.166689	0.146808	0.212682	0.0318466		0.11643	0.0167266	0.129289	0.00357062	0.005857	0.114948	0.0257169	0.285819	0.0135759	0.0314315	0.0902842	0.240058	0.516755	0.153883	0.0917811	0.182992	0.123709	0.220965	0.325174	0.174347
sp0951	277588			Bacteria; Firmicutes; Clostridia; Clostridiales; Ruminococcaceae; Oscillospira		#N/A	#N/A	16	-0.674	0	3	-1.03	0	2	0.279	0	0.0507917	0.0419882	0.0400796	0.084897	0.0798366	0.0485411	0.0497053	0.0510108	0.0304851	0.0507764	0.044836	0.0437081		0.105846	0.0267626	0.0400796	0.00357062	0.00702839	0.0758169	0.0964382	0.197976	0.023273	0.0128054	0.0160182	0.067981	0.138323	0.193698	0.0291013	0.00522835	0.133808	0.0936701	0.0304851	0.117468
sp1190	324884		Module hub (M)	Bacteria; Firmicutes; Clostridia; Clostridiales; Lachnospiraceae	11	0.835	0	16	2.696	0	6	1.234	0	2	0.279	0	0.00160677	0.00193168	0.00105846	0.000891903	0.00110113	0.000559641	0.00191782	0.00177021	0.00217127	0.00168792	0.00190288	0.00127822		0.00105846	0	0.00517157	0	0	0.00244571	0.00257169	0	0.00193941	0.00116413	0.0029124	0	0	0	0.00111928	0.00130709	0.00252468	0	0.00381064	0.00247301
sp1227	330333			Bacteria; Firmicutes; Clostridia; Clostridiales; Ruminococcaceae; Oscillospira	15	0.633	0	16	-0.674	0	11	0.688	0	5	0.351	0.218	0.0197403	0.018054	0.0192876	0.00449005	0.00448693	0.0038959	0.0209758	0.0267344	0.00247301	0.0159201	0.0146595	0.0127269		0	0.0384712	0.0245649	0.00119021	0.00819979	0.0464684	0.0192876	0	0.0116365	0.00814892	0.00728099	0.0010622	0	0.0010761	0.00671569	0	0.0643793	0.0408305	0	0.00247301
sp0937	276808			Bacteria; Firmicutes; Clostridia; Clostridiales	9	0.623	0.277	16	0	0	1	0.311	0	8	-1.14	0	0.012912	0.0100424	0.00937119	0.0127985	0.00569862	0.0136762	0.00469675	0.00747925	0.00247301	0.00359576	0.00316957	0.00376551		0.00423383	0.0167266	0.00646446	0.00238041	0.00937119	0.0293485	0.0218593	0.0196665	0.0155153	0.00698478	0.00728099	0.015933	0.0195741	0.0118371	0.00559641	0.0235276	0.0063117	0.0012009	0.00254042	0.00247301
sp1558	396109			Bacteria; Bacteroidetes; Flavobacteriia; Flavobacteriales; [Weeksellaceae]; Cloacibacterium		#N/A	#N/A	16	-0.674	0	1	0.311	0	14	0	0	0.00158895	0.00187197	0.00119021	0.00508156	0.00646024	0.00169781	0.00667667	0.014246	0.0024018	0.00116273	0.00152026	0.00062443		0	0.00501798	0	0.00119021	0.0023428	0	0.00257169	0	0.00193941	0.00116413	0.0014562	0.00424881	0.0156593	0.0150654	0.00111928	0.00392126	0	0.0024018	0.00381064	0
sp0345	194822			Bacteria; Firmicutes; Clostridia; Clostridiales; Lachnospiraceae		#N/A	#N/A	16	0	0		#N/A	#N/A	56	0	0	0.00206625	0.0018767	0.00167266	0.00717588	0.00658792	0.00544528	0.00233496	0.00293194	0.0012009	0.00104505	0.00200135	0		0.00423383	0.00167266	0.00258578	0	0.0046856	0	0.00128584	0.0157332	0	0.00116413	0.0014562	0.0138086	0.0143543	0.00753271	0.00335785	0	0.0063117	0.0012009	0.00762127	0.00370952
sp2122	3694599			Bacteria; Firmicutes; Clostridia; Clostridiales	23	0.816	0	16	-0.674	0	5	-0.173	0.277		#N/A	#N/A	0.00455147	0.00525798	0.00257169	0.00152546	0.00215291	0.00114171	0.00133005	0.00169168	0.0012009	0.00126173	0.00138225	0.00124886		0.00423383	0	0.011636	0.00119021	0	0.0122285	0.00257169	0	0.00193941	0.00116413	0.0014562	0	0.00652469	0	0.00111928	0.00392126	0.00126234	0.0012009	0	0
sp0656	263546	yes		Bacteria; Firmicutes; Clostridia; Clostridiales; Ruminococcaceae; Oscillospira	1	1.196	0	16	-0.674	0		#N/A	#N/A		#N/A	#N/A	0.0013797	0.00315682	0	0.0201186	0.0180703	0.0204958	0.00984241	0.0145387	0.00217127	0.00328954	0.00535584	0.00159455		0.00846767	0	0	0.00119021	0	0	0	0.0524439	0	0.00116413	0.00728099	0.0286795	0.0300136	0.0290548	0.0123121	0	0	0.0144108	0.00254042	0.0370952
sp0811	271602			Bacteria; Firmicutes; Clostridia; Clostridiales	6	-0.58	0	16	0.674	0		#N/A	#N/A		#N/A	#N/A	0.00107348	0.00200696	0	0.00925102	0.0148159	0.00161415	0.00947798	0.0121681	0.00360269	0.00954842	0.0144994	0.00321508		0	0	0.00517157	0	0.0023428	0	0	0.040644	0	0	0	0.0223063	0.00782963	0.00322831	0	0.0222205	0	0.00360269	0.0127021	0
sp1128	316381		Module hub (N)	Bacteria; Firmicutes; Clostridia; Clostridiales; Ruminococcaceae; Oscillospira	4	2.5	0	17	0.192	0		#N/A	#N/A	1	0.024	0	0.0145432	0.0135807	0.0117086	0.0379567	0.0649794	0.0111875	0.0221333	0.0175171	0.0165128	0.0198674	0.0163361	0.0211188		0.00317538	0.0117086	0.0323223	0	0.0035142	0.0317942	0.0192876	0.0013111	0.192002	0.0582065	0.0029124	0.00424881	0.0156593	0.0225981	0.00671569	0.0287559	0.0403949	0.0528395	0.0165128	0.00741904
sp1490	356055			Bacteria; Firmicutes; Clostridia; Clostridiales; Ruminococcaceae; Oscillospira	8	0.453	0.375	17	0.192	0		#N/A	#N/A	1	-0.537	0.5	0.652465	0.752269	0.402089	0.768768	1.00407	0.146428	0.231703	0.298839	0.14651	0.10606	0.220279	0.00160086		0.0190523	1.65092	0.402089	0.0142825	1.75593	0.628546	0.0964382	0.0340885	2.57942	1.18974	0.0757223	0.0775408	0.215315	1.91116	0.0671569	0.614331	0.0063117	0.14651	0.824368	0.299235
sp0366	196749			Bacteria; Firmicutes; Clostridia; Clostridiales; Lachnospiraceae	13	-1.568	0	17	-0.577	0	5	0.563	0.218		#N/A	#N/A	0.0022043	0.00583204	0	0.00144449	0.00211654	0.000531101	0.00411981	0.00509167	0.00217127	0.00105148	0.00124074	0.00063074		0	0	0	0	0	0	0.0154301	0.0013111	0	0	0.00582479	0.0010622	0	0	0.00335785	0	0.00883638	0.0012009	0.00635106	0
sp1300	337572		Module hub (M)	Bacteria; Firmicutes; Clostridia; Clostridiales		#N/A	#N/A	17	2.501	0	6	1.383	0.247		#N/A	#N/A	0.00428017	0.010605	0	0.0413137	0.101512	0.00130494	0.0192006	0.0344428	0	0.0221529	0.0240567	0.0203908		0	0.00167266	0	0	0	0	0.0282885	0	0.290912	0.0337598	0	0	0.00260988	0.00322831	0	0.0731969	0.00126234	0	0	0.085319
sp1502	356657	yes		Bacteria; Firmicutes; Clostridia; Clostridiales	1	0.495	0	17	-0.577	0		#N/A	#N/A		#N/A	#N/A	0.0150373	0.0283396	0.00211692	0.0174631	0.0200511	0.0122732	0.0799666	0.100259	0.0281247	0.000210403	0.00051538	0		0.00211692	0.00167266	0.011636	0	0	0.0782626	0.0115726	0.0117999	0	0	0.0567917	0.0127464	0.0326234	0	0.0257435	0.00392126	0.00883638	0.283412	0.0381064	0.0272031
sp1249	332303			Bacteria; Firmicutes; Clostridia; Clostridiales		#N/A	#N/A	17	-0.577	0		#N/A	#N/A		#N/A	#N/A	0.00123286	0.00273451	0	0.00197827	0.0028119	0.000531101	0.0134726	0.0201471	0.0012784	0.000210403	0.00051538	0		0	0	0.00129289	0	0	0.00733712	0	0.00524439	0	0	0.00728099	0.0010622	0	0	0.00223856	0	0	0.058844	0	0.00989205
sp0579	259910			Bacteria; Firmicutes; Clostridia; Clostridiales		#N/A	#N/A	17	-0.577	0		#N/A	#N/A		#N/A	#N/A	0	0	0	0.000898418	0.00118235	0.000531101	0.000817065	0.0017153	0	0.000208143	0.000509845	0		0	0	0	0	0	0	0	0.0013111	0	0	0.0014562	0.0010622	0	0	0.00335785	0	0	0	0	0
sp1167	322059			Bacteria; Bacteroidetes; Bacteroidia; Bacteroidales; S24-7		#N/A	#N/A	17	-0.577	0		#N/A	#N/A		#N/A	#N/A	0.000718784	0.00122822	0	0.00135183	0.00160967	0.000728099	0.00195536	0.00114118	0.0024018	0.00169311	0.00274783	0		0	0	0.00258578	0	0	0.00244571	0	0.00393329	0	0	0.0014562	0.00318661	0	0	0.00223856	0.00392126	0.00126234	0.0024018	0.00254042	0.00247301
sp0954	278931			Bacteria; Firmicutes; Clostridia; Clostridiales; Lachnospiraceae; Dorea	5	1.701	0	18	0	0	3	-0.527	0	1	0.585	0.5	0.0874736	0.181543	0.010036	0.0342083	0.0362491	0.0143779	0.0216411	0.0167047	0.0167888	0.00643046	0.00608398	0.00412382		0.0825598	0.010036	0.0155147	0	0.0011714	0.494032	0.0090009	0.00786658	0.0620612	0.0547141	0.00728099	0.105158	0.00782963	0.00860882	0.0201471	0.0509764	0.0378702	0.0276207	0.00254042	0.00123651
sp1745	580629			Bacteria; Bacteroidetes; Bacteroidia; Bacteroidales; Bacteroidaceae; Bacteroides	57	0	0	18	-1.581	0	6	-0.106	0	1	0.024	0.375	3.86575	5.10315	0.00257169	0.887062	1.48438	0.0034136	0.867061	2.40761	0.00741904	0.512145	0.906309	0.127863		0	12.2606	0.00129289	6.66278	8.13302	0	0.00257169	0	3.39979	3.13966	0.0029124	0.550221	0.00391481	0	0	0.248347	0	7.28105	0.00381064	0.00741904
sp0381	198170	yes		Bacteria; Firmicutes; Clostridia; Clostridiales; Ruminococcaceae	5	1.701	0	18	0	0	36	0	0	1	1.147	0.277	0.159087	0.316454	0.0334532	0.084868	0.0988299	0.0391263	0.047658	0.0275366	0.0492312	0.0153265	0.0134395	0.0107693		0.120664	0.0334532	0.059473	0	0.0023428	0.870671	0.0270027	0.0183554	0.0930918	0.237483	0.0189306	0.237933	0.00521975	0.00860882	0.0593219	0.0849607	0.0492312	0.058844	0.0127021	0.00123651
sp1681	547181			Bacteria; Bacteroidetes; Flavobacteriia; Flavobacteriales; [Weeksellaceae]; Wautersiella		#N/A	#N/A	18	1.581	0	9	0.28	0		#N/A	#N/A	0.0035402	0.00153635	0.0035142	0.00465268	0.00379225	0.00369476	0.00638772	0.00788065	0.00261417	0.0015856	0.00186353	0.00126185		0.00211692	0.00669064	0.00258578	0.00357062	0.0035142	0.00244571	0.00385753	0.0013111	0.00969706	0.00582065	0.0029124	0.010622	0.00130494	0.0010761	0.00447713	0.00261417	0.0063117	0	0.00127021	0.00123651
sp1860	791973			Bacteria; Proteobacteria; Gammaproteobacteria; Alteromonadales; Shewanellaceae; Shewanella		#N/A	#N/A	18	0	0		#N/A	#N/A		#N/A	#N/A	0.00156258	0.00227864	0	0.000778055	0.000872712	0.000652469	0.00524294	0.0148223	0	0.000323373	0.0007921	0		0	0	0	0.00476083	0	0.00489141	0.00128584	0.0013111	0	0	0.0014562	0	0.00130494	0.0021522	0	0	0	0	0	0
sp0524	245324			Bacteria; Actinobacteria; Coriobacteriia; Coriobacteriales; Coriobacteriaceae; Adlercreutzia	1	-0.206	0.444	19	0.763	0		#N/A	#N/A	2	1.025	0	0.0353131	0.0196856	0.0317805	0.0752502	0.100201	0.0395382	0.177328	0.316645	0.0420412	0.0801382	0.0420444	0.0760588		0.039163	0.0317805	0.0310294	0.0154727	0.0152282	0.0733712	0.041147	0.312041	0.0213335	0.0651913	0.00728099	0.0987848	0.0287086	0.0182937	0.0503677	0.266646	0.0845767	0.0312234	0.0406468	0.0420412
sp2104	2897325			Bacteria; Proteobacteria; Deltaproteobacteria; Desulfovibrionales; Desulfovibrionaceae; Bilophila	18	0	0	19	-1.569	0	2	-0.124	0	3	-0.198	0.277	0.219819	0.169372	0.202994	0.225713	0.0777751	0.20356	0.304065	0.118528	0.300471	0.521297	0.355146	0.668999		0.513352	0.115414	0.343909	0.0226139	0.0819979	0.202994	0.258454	0.283197	0.312245	0.224677	0.109215	0.334594	0.177472	0.181861	0.182443	0.581654	0.348406	0.330247	0.228638	0.300471
sp0245	186555			Bacteria; Firmicutes; Clostridia; Clostridiales		#N/A	#N/A	19	-0.636	0		#N/A	#N/A	3	-0.676	0	0.125512	0.0813751	0.11984	0.0969089	0.0961626	0.0555306	0.0559578	0.052915	0.0346222	0.0957852	0.102886	0.0741635		0.278375	0.0669064	0.155147	0.0214237	0.141739	0.11984	0.0951524	0.184865	0.0310306	0.273571	0.00873719	0.152957	0.0130494	0.0495007	0.0615605	0.0954174	0.138857	0.0528395	0	0.0346222
sp1562	398255	yes		Bacteria; Bacteroidetes; Bacteroidia; Bacteroidales; S24-7	1	-0.908	0	19	0.296	0	9	-0.16	0	10	0.208	0	0.160116	0.123071	0.133303	0.0959956	0.0994178	0.0516563	0.0853579	0.0435394	0.0746055	0.0132323	0.0248192	0.00097012		0.374694	0.0735971	0.276679	0.133303	0.0199138	0.107611	0.135014	0.313352	0.0387883	0.151337	0.014562	0.117904	0.0287086	0.0473485	0.0559641	0.149008	0.164104	0.0900674	0.0431872	0.0778999
sp1535	372368	yes		Bacteria; Bacteroidetes; Bacteroidia; Bacteroidales; S24-7	1	-0.206	0	19	1.696	0		#N/A	#N/A	10	0.208	0	0.398734	0.334666	0.247563	0.223963	0.204739	0.130219	0.15691	0.0696373	0.143435	0.0288504	0.0490249	0.00224834		1.04152	0.202392	0.637396	0.247563	0.0679411	0.369302	0.225023	0.582127	0.0853342	0.370194	0.0203868	0.413197	0.0600271	0.0925448	0.167892	0.277102	0.260042	0.163322	0.0685915	0.143435
sp0401	199403			Bacteria; Actinobacteria; Coriobacteriia; Coriobacteriales; Coriobacteriaceae; Adlercreutzia	1	1.196	0.32	19	-0.169	0.32	6	-1.298	0	18	0	0	0.102678	0.0719272	0.0952613	0.18061	0.160985	0.121826	0.216723	0.330167	0.083834	0.0817527	0.0372048	0.0931193		0.0952613	0.0401438	0.0426654	0.0380866	0.156967	0.229896	0.115726	0.301552	0.0969706	0.14668	0.0203868	0.517293	0.0756864	0.0893165	0.196994	0.282331	0.127496	0.0744557	0.083834	0.0717174
sp0976	288912	yes		Bacteria; Proteobacteria; Gammaproteobacteria; Pseudomonadales; Moraxellaceae; Acinetobacter	14	0.626	0	19	0.296	0		#N/A	#N/A	47	0	0	0.386187	0.241616	0.346495	0.374951	0.500838	0.155382	1.25489	1.16023	0.99101	0.169997	0.320331	0.0354259		0.524996	0.205737	0.346495	0.637951	0.22608	0.0586969	0.703356	1.47236	0.139638	0.171127	0.0232992	0.748853	0.0613321	0.0785554	0.304445	2.2861	0.424146	0.108081	0.668132	1.10173
sp2070	1517779			Bacteria; Bacteroidetes; Bacteroidia; Bacteroidales; Rikenellaceae	2	0.912	0	19	-0.636	0	2	-0.448	0		#N/A	#N/A	0.419499	0.416069	0.325649	0.18652	0.12617	0.158786	0.203739	0.173175	0.149572	0.574802	0.743668	0.39495		0.120664	0.373003	1.34202	0.191623	0.325649	0.254353	0.329176	0.376285	0.0775765	0.292197	0.0247554	0.311225	0.170947	0.0925448	0.146626	0.0718898	0.622333	0.0864647	0.325174	0.153327
sp2187	4374046			Bacteria; Actinobacteria; Coriobacteriia; Coriobacteriales; Coriobacteriaceae	3	-1.11	0	19	1.229	0	12	-1.38	0		#N/A	#N/A	0.0375806	0.0168396	0.0321356	0.0787351	0.084443	0.0487302	0.168979	0.126808	0.134642	0.112421	0.0488837	0.112277		0.0560983	0.0183993	0.0323223	0.0321356	0.0316278	0.0269028	0.065578	0.20322	0.0174547	0.0721761	0.00436859	0.215627	0.0195741	0.0258264	0.071634	0.185606	0.213335	0.0600449	0.134642	0.0692444
sp0794	270876			Bacteria; Firmicutes; Clostridia; Clostridiales	17	1.555	0	19	-1.569	0		#N/A	#N/A		#N/A	#N/A	0.743671	0.32491	0.709255	0.625571	0.478634	0.639391	1.11416	1.66114	0.364816	2.93202	3.13898	2.52971		0.46043	0.655683	0.806764	0.284459	1.20771	0.709255	1.08139	1.26783	0.23273	1.28171	0.0771785	0.531101	0.11092	0.755424	0.74768	1.0509	0.364816	0.136902	5.33362	1.07947
sp0692	265106			Bacteria; Actinobacteria; Coriobacteriia; Coriobacteriales; Coriobacteriaceae; Adlercreutzia		#N/A	#N/A	19	0.296	0		#N/A	#N/A		#N/A	#N/A	0.0805434	0.0418678	0.0901977	0.31341	0.402892	0.181468	0.331369	0.315752	0.184239	0.123892	0.0620162	0.122796		0.0973782	0.0568705	0.12541	0.0476083	0.0901977	0.129622	0.016716	1.26259	0.0989101	0.246796	0.0189306	0.350527	0.116139	0.074251	0.339142	0.460095	0.0227221	0.166925	0.373442	0.184239
sp1347	342075	yes		Bacteria; Firmicutes; Clostridia; Clostridiales	8	1.257	0	20	-0.75	0	5	-1.278	0.408	5	-0.958	0	0.0637226	0.116204	0.011636	0.0370019	0.0328515	0.0272686	0.00703553	0.00478731	0.00914961	0.0200344	0.0157171	0.0277685		0.00105846	0.010036	0.011636	0.00119021	0.0245994	0.320387	0.0771506	0.0983323	0.0135759	0.0651913	0.0116496	0.0265551	0	0.052729	0.027982	0.00914961	0.00252468	0.00960719	0.0114319	0.0111286
sp1129	316535			Bacteria; Firmicutes; Clostridia; Clostridiales		#N/A	#N/A	20	0.5	0		#N/A	#N/A	9	0.697	0	0.00180772	0.00263194	0.00105846	0.00602313	0.00516225	0.00409105	0.00250669	0.00318423	0.00217127	0.00242062	0.00262618	0.00160923		0.00105846	0.00167266	0.00258578	0	0	0.00733712	0	0.00393329	0.00387883	0.00931305	0.0014562	0.00424881	0	0.00968492	0.0156699	0.00392126	0.00126234	0	0.0101617	0
sp0840	272953			Bacteria; Firmicutes; Clostridia; Clostridiales; Ruminococcaceae; Oscillospira	10	-0.036	0.489	20	-0.75	0		#N/A	#N/A	43	0	0	0.138616	0.0771128	0.133366	0.0973532	0.0486711	0.0858372	0.0817317	0.0729284	0.0778999	0.0904822	0.0630011	0.0768969		0.133366	0.0769424	0.288315	0.0452279	0.133539	0.129622	0.163302	0.0707992	0.170668	0.080325	0.0698975	0.0913494	0.0221839	0.154959	0.118644	0.243118	0.0946755	0.135702	0.0533489	0.0778999
sp1488	356012			Bacteria; Firmicutes; Clostridia; Clostridiales	8	0.453	0	20	1.75	0	1	-0.919	0	50	0	0	0.071262	0.157574	0.0105426	0.0227232	0.0116822	0.0252019	0.00779899	0.00785703	0.00720539	0.00823935	0.0103075	0.0050248		0.00423383	0.0083633	0.0219792	0	0.0105426	0.427998	0.0257169	0.0249108	0.0368488	0.0302674	0.0116496	0.0254929	0.00130494	0.0322831	0.0190278	0.0117638	0.00126234	0.00720539	0.00889149	0.0173111
sp2253	4481359			Bacteria; Firmicutes; Clostridia; Clostridiales; Lachnospiraceae	2	1.632	0	20	-0.75	0		#N/A	#N/A		#N/A	#N/A	0.00524721	0.00507853	0.00387868	0.00746791	0.00618525	0.0065888	0.00751757	0.0112515	0.0035976	0.0145465	0.0094294	0.0119811		0.0105846	0	0.00387868	0.00238041	0.00702839	0	0.0128584	0.00786658	0.0193941	0.0104772	0.0014562	0.00531101	0	0.010761	0.00447713	0.0352913	0.00883638	0	0.00508085	0.0123651
sp0748	268720			Bacteria; Firmicutes; Clostridia; Clostridiales; Ruminococcaceae; Ruminococcus		#N/A	#N/A	21	-2.064	0	17	0	0	4	-0.352	0	0.00629768	0.00590865	0.00357062	0.00708347	0.00955135	0.0042544	0.0138102	0.0137106	0.00894877	0.00126806	0.0016119	0.00062443		0	0.010036	0.00258578	0.00357062	0.00819979	0.0171199	0.00257169	0.0288441	0	0.0104772	0.0029124	0	0.00130494	0.00753271	0.00559641	0.0117638	0.0302961	0.00600449	0.0393766	0.00494603
sp1597	452823			Bacteria; Firmicutes; Bacilli; Lactobacillales; Lactobacillaceae; Lactobacillus	5	0.714	0	21	0.688	0	31	0	0	4	-0.352	0.611	0.176766	0.0917403	0.155587	0.402892	0.55378	0.116708	0.510445	0.45708	0.363065	0.438935	0.276096	0.331577		0.0497476	0.275989	0.183591	0.107119	0.152282	0.31305	0.155587	0.190109	1.3828	0.0698478	0.139795	1.2056	0.0574173	0.0936209	0.0839461	1.56458	0.477164	0.21376	0.260394	0.112522
sp1138	318764			Bacteria; Firmicutes; Bacilli; Lactobacillales; Lactobacillaceae; Lactobacillus	5	0.714	0	21	0.688	0	31	0	0	5	-0.74	0.444	0.0212219	0.0113806	0.0222566	0.0468379	0.0615324	0.0180741	0.053138	0.0532578	0.0340832	0.0438813	0.0250491	0.036141		0.00635075	0.0301079	0.0245649	0.0107119	0.0222566	0.0391313	0.0154301	0.0222887	0.120244	0.0104772	0.0189306	0.167828	0.00652469	0.0172176	0.0111928	0.155543	0.0340832	0.024018	0.0228638	0.00989205
sp2158	4326573			Bacteria; Firmicutes; Bacilli; Lactobacillales; Leuconostocaceae; Weissella; viridescens	5	-1.258	0	21	-0.229	0	17	0.755	0	45	0	0	0.0020909	0.00174665	0.00211692	0.00169405	0.0011413	0.00219538	0.00403169	0.00361571	0.00383519	0.00223329	0.00214961	0.00251128		0.00211692	0.00167266	0	0.00476083	0.0035142	0	0.00257169	0.0013111	0	0.00232826	0.0029124	0	0.00260988	0.0021522	0.00223856	0	0.00252468	0.00600449	0.00127021	0.00494603
sp1226	330070		Module hub (N)	Bacteria; Proteobacteria; Betaproteobacteria; Burkholderiales; Comamonadaceae; Delftia	11	2.703	0.277	21	-0.229	0	3	1.485	0		#N/A	#N/A	0.00139919	0.00268187	0	0.0047809	0.00556085	0.00219538	0.00337779	0.00569226	0.00126234	0.000956654	0.00112013	0.000637422		0	0	0	0	0.0011714	0.00733712	0.00128584	0.0013111	0	0.00814892	0.00873719	0	0.0156593	0.0021522	0.00223856	0.00522835	0.00126234	0	0.00127021	0.00123651
sp1125	315506			Bacteria; Firmicutes; Bacilli; Lactobacillales; Leuconostocaceae; Leuconostoc	5	-0.272	0	21	1.605	0	5	0.931	0		#N/A	#N/A	0.00152951	0.00174883	0.00128584	0.00612705	0.00723503	0.00387431	0.00285426	0.00403959	0.00126234	0.000957216	0.00112032	0.000639108		0.00423383	0.00167266	0	0	0.0035142	0	0.00128584	0.0013111	0	0.00582065	0.014562	0	0.0195741	0.0021522	0.00559641	0.00261417	0.00126234	0.00360269	0	0
sp0909	275987			Bacteria; Firmicutes; Clostridia; Clostridiales	3	-0.043	0.244	21	-0.229	0	6	1.234	0		#N/A	#N/A	0.018192	0.0216009	0.0083633	0.0302749	0.0251061	0.0229326	0.0162952	0.0113268	0.0151481	0.0090667	0.0111738	0.00447376		0.0624491	0.0083633	0.0219792	0.00238041	0	0.0244571	0.00771506	0.0249108	0.00387883	0.0209544	0.0626165	0.00318661	0.0378432	0.0182937	0.0705148	0.0261417	0.0151481	0.0264198	0.00889149	0.0358587
sp1827	724120			Bacteria; Firmicutes; Bacilli; Lactobacillales; Streptococcaceae; Streptococcus	17	-0.989	0	21	-0.229	0.48	13	-1.485	0		#N/A	#N/A	0.00772095	0.00554761	0.00714124	0.0123064	0.00840415	0.0109916	0.0138689	0.0119966	0.00960719	0.00976753	0.007954	0.0101491		0	0.00669064	0.00258578	0.00714124	0.0163996	0.0122285	0.0090009	0.00917768	0.00387883	0.0128054	0.0262116	0.00318661	0.0221839	0.00645661	0.0145507	0.00914961	0.0100987	0.00960719	0.00127021	0.00370952
sp0561	259195			Bacteria; Firmicutes; Clostridia; Clostridiales; Ruminococcaceae; Ruminococcus		#N/A	#N/A	22	-0.114	0		#N/A	#N/A	5	-0.085	0	0.00125915	0.000956333	0.00129289	0.000892251	0.00117615	0.000582065	0.000274379	0.000544743	0	0	0	0		0.00211692	0.00167266	0.00129289	0	0	0.00244571	0.00128584	0.0013111	0	0.00116413	0	0	0.00130494	0	0.00335785	0	0	0	0.00127021	0
sp0485	228730	yes		Bacteria; Bacteroidetes; Bacteroidia; Bacteroidales; S24-7	4	0.325	0	22	-0.917	0	10	0.904	0	7	0.486	0	0.209591	0.232834	0.160575	0.0909321	0.0638635	0.0708672	0.294025	0.186965	0.182387	0.267011	0.106572	0.273097		0.0105846	0.160575	0.22367	0.155917	0.023428	0.188319	0.704642	0.182243	0.0543036	0.14086	0.0465983	0.015933	0.0874308	0.0344353	0.165654	0.262724	0.520084	0.175331	0.428062	0.631855
sp0556	258728			Bacteria; Firmicutes; Clostridia; Clostridiales; Ruminococcaceae; Oscillospira		#N/A	#N/A	22	-0.114	0	7	-1.29	0	10	0.208	0	0.00102431	0.000817115	0.00119021	0.00122003	0.00159894	0.000582065	0.000993794	0.00169751	0	0.00126888	0.00113432	0.00127032		0.00105846	0	0.00129289	0.00119021	0.0023428	0	0.00128584	0.00393329	0	0.00116413	0	0	0.00130494	0	0.00335785	0.00522835	0	0.0012009	0	0.00123651
sp1207	326964			Bacteria; Firmicutes; Clostridia; Clostridiales		#N/A	#N/A	22	-0.917	0	5	0.195	0.375	44	0	0	0.00266155	0.00336558	0.00211692	0.00250967	0.00317946	0.00116413	0.00131099	0.00140339	0.0012009	0.00360456	0.00474674	0.00251034		0.00211692	0.00501798	0.00905024	0	0	0.00244571	0	0.00786658	0	0.00232826	0	0	0.00652469	0	0.00335785	0.00130709	0.00126234	0.0012009	0	0
sp0001	5158	yes		Bacteria; Proteobacteria; Alphaproteobacteria; Rhizobiales; Phyllobacteriaceae; Phyllobacterium		#N/A	#N/A	22	-0.917	0		#N/A	#N/A		#N/A	#N/A	0	0	0	0.000903464	0.00121546	0.000559641	0.00136844	0.0016532	0.00124343	0.00118052	0.00232863	0		0	0	0	0	0	0	0	0.0013111	0	0.00349239	0	0	0.00130494	0	0.00111928	0	0.00126234	0	0.00254042	0.00247301
sp0243	186194			Bacteria; Firmicutes; Clostridia; Clostridiales; Ruminococcaceae; Oscillospira		#N/A	#N/A	22	1.491	0		#N/A	#N/A		#N/A	#N/A	0.00302871	0.00279326	0.00257169	0.00281734	0.00554647	0.000531101	0.00863005	0.0241194	0	0.000636319	0.00106745	0		0	0.00669064	0	0.00119021	0.005857	0.00489141	0.00257169	0	0.00387883	0	0.0014562	0.0010622	0	0.0161415	0	0	0	0.00360269	0	0
sp0212	182621			Bacteria; Firmicutes; Clostridia; Clostridiales; Lachnospiraceae; Coprococcus		#N/A	#N/A	22	1.491	0		#N/A	#N/A		#N/A	#N/A	0.00189345	0.00278514	0	0.000826252	0.000939646	0.000531101	0.000694579	0.000904012	0	0.00106239	0.00204747	0		0	0.00334532	0	0	0	0.00733712	0.00257169	0	0.00193941	0	0.0014562	0.0010622	0	0.0021522	0	0.00130709	0	0.0012009	0.00127021	0.00247301
sp1123	315309			Bacteria; Firmicutes; Clostridia; Clostridiales; Lachnospiraceae; Coprococcus	57	0	0	23	-1	0	28	0	0	3	-0.198	0	0.054222	0.0365018	0.0617205	0.0746213	0.0730099	0.0433013	0.0303064	0.0183332	0.0251832	0.0259719	0.0229543	0.0156675		0.0370461	0.0652338	0.0181005	0.00357062	0.0960547	0.0978282	0.0617205	0.0157332	0.03297	0.109428	0.0334925	0.0531101	0.0952605	0.23459	0.0223856	0.0405197	0.00757404	0.0432323	0.0190532	0.0519333
sp0640	262809			Bacteria; Firmicutes; Clostridia; Clostridiales; Lachnospiraceae	9	0.623	0.277	23	1	0		#N/A	#N/A	5	0.132	0	0.00287284	0.00239205	0.00385753	0.00412056	0.00540331	0.00212441	0.00168214	0.00156554	0.00127021	0.000634216	0.00106599	0		0	0.00501798	0.00517157	0	0.0011714	0.00489141	0.00385753	0	0	0.00582065	0	0.00424881	0.00782963	0.0150654	0	0.00392126	0.00378702	0.0012009	0.00127021	0.00247301
sp1451	352789	yes	Module hub (CS)	Bacteria; Bacteroidetes; Bacteroidia; Bacteroidales; S24-7		#N/A	#N/A	23	-1	0	8	3.638	0	27	0	0	0.0104547	0.010491	0.00771506	0.00636123	0.00692065	0.0037036	0.0260433	0.0275251	0.0167888	0.0499374	0.0209438	0.057094		0	0.00669064	0.0310294	0.0119021	0.0011714	0.0146742	0.00771506	0.0222887	0	0.00349239	0.00582479	0.00318661	0.00391481	0.00322831	0.00895425	0.0261417	0.0126234	0.0228171	0	0.0816094
sp2023	1106617			Bacteria; Proteobacteria; Betaproteobacteria; Burkholderiales; Comamonadaceae		#N/A	#N/A	23	1	0		#N/A	#N/A		#N/A	#N/A	0.00127406	0.00137959	0.00128584	0.0034503	0.00371785	0.00247429	0.0038877	0.00749757	0	0.000323373	0.0007921	0		0	0.00167266	0	0	0.0035142	0.00244571	0.00128584	0	0	0.00349239	0.0014562	0.00424881	0.00652469	0.010761	0.00111928	0.00261417	0	0	0	0.00741904
sp0497	231021			Bacteria; Firmicutes; Clostridia; Clostridiales; Ruminococcaceae; Ruminococcus	4	0.325	0	24	1	0	6	-0.106	0	5	0.351	0	0.00510811	0.00509354	0.00501798	0.00588689	0.00489841	0.00555323	0.00164525	0.00160005	0.00130709	0.00148524	0.00204775	0.00062443		0	0.00501798	0.00646446	0	0.00702839	0.0146742	0.00257169	0.0013111	0.0116365	0.0104772	0	0.00212441	0.0104395	0.0021522	0.00895425	0.00130709	0.00252468	0.0024018	0.00254042	0.00123651
sp0823	272170			Bacteria; Bacteroidetes; Bacteroidia; Bacteroidales; S24-7	2	-1.248	0	24	1	0		#N/A	#N/A	5	0.132	0.244	0.00277957	0.00335372	0.00257169	0.000976397	0.00108689	0.000652469	0.0039778	0.00367719	0.00370952	0.000628761	0.00104803	0		0	0.00334532	0.00258578	0	0.0011714	0.00978282	0.00257169	0	0.00193941	0.00232826	0	0	0.00130494	0	0.00223856	0.00392126	0	0.0108081	0	0.00370952
sp0841	273084			Bacteria; Firmicutes; Clostridia; Clostridiales		#N/A	#N/A	24	-1	0	5	0.563	0		#N/A	#N/A	0.000878479	0.00133368	0	0.0164811	0.0383417	0.00172377	0.00137855	0.00368062	0	0.00146344	0.00242314	0.00063074		0	0	0.00129289	0.00357062	0	0	0.00128584	0	0.00581824	0.00232826	0	0	0.0117444	0.110838	0.00111928	0	0	0	0	0.0111286
sp2004	1070477			Bacteria; Bacteroidetes; Sphingobacteriia; Sphingobacteriales; Sphingobacteriaceae; Sphingobacterium		#N/A	#N/A	24	-1	0	6	-0.553	0		#N/A	#N/A	0.000812505	0.00144968	0	0.000982003	0.00126486	0.000559641	0.00119156	0.0020744	0	0.00137523	0.00197522	0.00063074		0.00211692	0	0	0.00357062	0	0	0	0	0.00193941	0.00349239	0	0	0.00130494	0	0.00111928	0	0	0	0	0
sp0600	260753			Bacteria; Firmicutes; Clostridia; Clostridiales; Ruminococcaceae; Oscillospira		#N/A	#N/A	25	1	0	1	2.158	0.142	3	-1.154	0	0.190592	0.191607	0.103705	0.153327	0.0983837	0.118048	0.151606	0.128772	0.117612	0.122609	0.0900136	0.13197		0.328122	0.103705	0.0724019	0.0130923	0.0831693	0.560067	0.173589	0.207153	0.151274	0.268914	0.0422297	0.083914	0.084821	0.308841	0.079469	0.118945	0.133808	0.0204153	0.228638	0.0939745
sp1131	316925			Bacteria; Firmicutes; Clostridia; Clostridiales; Ruminococcaceae; Oscillospira	6	-0.58	0.444	25	1	0	2	0.2	0.277	3	-0.915	0	0.0878769	0.0342214	0.0937119	0.0707496	0.0545353	0.048572	0.0719331	0.0497138	0.0732157	0.187652	0.191748	0.149068		0.089969	0.123777	0.118946	0.0321356	0.0937119	0.105165	0.0514337	0.0550661	0.0465459	0.119905	0.0174744	0.0488613	0.0482827	0.18509	0.0447713	0.0849607	0.0732157	0.082862	0.0520787	0.164455
sp0806	271449			Bacteria; Firmicutes; Clostridia; Clostridiales; Lachnospiraceae; Coprococcus	9	0.623	0	25	-1	0	12	-0.324	0.32	3	0.757	0	0.588931	0.365432	0.61849	0.455812	0.274131	0.411926	0.313935	0.247653	0.219747	0.269877	0.296964	0.190672		0.566275	0.618884	0.265043	0.0428475	0.849264	1.16171	0.61849	0.744703	0.471277	0.816056	0.161638	0.230498	0.148763	0.720988	0.352574	0.805166	0.13507	0.548811	0.219747	0.420412
sp1102	311961	yes		Bacteria; Firmicutes; Clostridia; Clostridiales; Ruminococcaceae; Anaerotruncus	1	0.495	0	25	-1	0	2	-1.097	0		#N/A	#N/A	0.0131939	0.00687482	0.0152282	0.0360208	0.0267175	0.0247687	0.0128292	0.018624	0.0049737	0.010692	0.013541	0.00635159		0.0158769	0.00669064	0.0168076	0.00238041	0.0152282	0.0122285	0.0231452	0.0157332	0.0271518	0.0779968	0.00728099	0.0424881	0.020879	0.074251	0.0223856	0.0588189	0.0138857	0.00360269	0.00381064	0.00247301
sp0083	158273			Bacteria; Firmicutes; Clostridia; Clostridiales	10	-1.121	0	26	0.499	0	9	-1.042	0	14	-1.581	0	0.0170521	0.0310536	0.00595103	0.00223576	0.00340983	0.000531101	0.0185495	0.022922	0.011992	0.00578274	0.00837494	0.00097012		0	0.00501798	0.0866237	0.00595103	0.0140568	0	0.00771506	0	0	0	0.0014562	0.0010622	0	0.00753271	0.00783497	0.00392126	0.00757404	0	0.0279447	0.00123651
sp0548	258250			Bacteria; Firmicutes; Clostridia; Clostridiales		#N/A	#N/A	26	0.499	0	40	0	0		#N/A	#N/A	0.000743667	0.000985885	0	0.00150843	0.00205635	0.000655549	0.00142429	0.00219005	0	0.00251899	0.00335484	0.00126863		0	0.00167266	0	0.00119021	0.0023428	0	0	0.0013111	0.00581824	0.00232826	0	0	0.00260988	0	0	0.00130709	0.00252468	0	0	0.00247301
sp0114	171322			Bacteria; Firmicutes; Clostridia; Clostridiales	25	-1	0	26	0.499	0		#N/A	#N/A		#N/A	#N/A	0.00324704	0.0055732	0.00119021	0.0018618	0.00221228	0.0010622	0.0133011	0.0320542	0.0012784	0.0208912	0.02958	0.00513578		0	0.00501798	0.00129289	0.00119021	0.0152282	0	0	0	0	0	0.0029124	0.00212441	0	0.00538051	0.00447713	0.0980315	0	0	0	0
sp0058	131024	yes		Bacteria; Firmicutes; Clostridia; Clostridiales; Lachnospiraceae		#N/A	#N/A	26	0.499	0		#N/A	#N/A		#N/A	#N/A	0.000722112	0.00100429	0	0.00142989	0.00159448	0.00116413	0.00235831	0.00325129	0.00127021	0	0	0		0	0	0.00129289	0.00119021	0	0	0.00257169	0.00262219	0.00387883	0.00232826	0	0	0.00260988	0	0	0.00130709	0	0	0.00127021	0.00989205
sp1279	335887			Bacteria; Firmicutes; Bacilli; Lactobacillales; Leuconostocaceae; Leuconostoc		#N/A	#N/A	26	-1.999	0		#N/A	#N/A		#N/A	#N/A	0.0015674	0.00198059	0.00119021	0.00126102	0.00145904	0.00123453	0.00232546	0.00133956	0.00247301	0.00297204	0.00331381	0.0018796		0	0.00334532	0.00129289	0.00119021	0	0	0.00514337	0.0013111	0.00193941	0.00116413	0.00436859	0	0.00130494	0	0	0	0.00378702	0.0012009	0.00381064	0.00247301
sp1498	356455			Bacteria; Firmicutes; Clostridia; Clostridiales		#N/A	#N/A	27	-1.12	0	1	0.619	0	1	0.585	0.444	0.00997497	0.0137099	0.00257169	0.0693066	0.098206	0.0378099	0.0351034	0.0906215	0.00261417	0.0399048	0.0630811	0.0138384		0.01376	0	0.0168076	0	0	0.0366856	0.00257169	0.0983323	0.29673	0.0162978	0.0160182	0.00318661	0	0.0645661	0.0593219	0.00261417	0	0.0264198	0.00508085	0.275741
sp0281	190242			Bacteria; Firmicutes; Clostridia; Clostridiales; Ruminococcaceae; Ruminococcus	9	0.178	0.32	27	0.8	0		#N/A	#N/A	3	2.429	0	0.0532992	0.0287519	0.0551978	0.0411736	0.0457492	0.0251785	0.0608422	0.0383445	0.0571596	0.0707818	0.0769481	0.0441621		0.0783259	0.0551978	0.0775735	0.00119021	0.0761409	0.0538055	0.0308602	0.0432662	0.139638	0.00931305	0.00728099	0.00743542	0.0156593	0.0720988	0.0346977	0.0718898	0.0302961	0.110483	0.0571596	0.111286
sp1804	662974			Bacteria; Actinobacteria; Actinobacteria; Bifidobacteriales; Bifidobacteriaceae		#N/A	#N/A	27	0.16	0		#N/A	#N/A	20	-0.577	0	0.00213128	0.00182371	0.00211692	0.00168342	0.00210494	0.0010622	0.00259122	0.00184772	0.00255679	0.00476775	0.002777	0.00478365		0.00211692	0.00167266	0	0.00238041	0	0.00489141	0.00385753	0	0	0.00582065	0.0029124	0.00212441	0.00260988	0	0	0.00392126	0.00378702	0	0.00254042	0
sp1421	350314			Bacteria; Firmicutes; Clostridia; Clostridiales		#N/A	#N/A	27	2.081	0	6	-1	0		#N/A	#N/A	0.000554096	0.001466	0	0.00516317	0.010047	0.000559641	0.00316371	0.00902457	0	0.00339638	0.00653523	0.00062443		0	0	0.00387868	0	0	0	0	0.00786658	0.0290912	0	0	0	0	0.00322831	0.00111928	0	0	0	0.00127021	0.0272031
sp0872	274438			Bacteria; Firmicutes; Clostridia; Clostridiales	3	-0.257	0	27	-1.12	0	12	0.379	0.244		#N/A	#N/A	0.638423	0.709133	0.105439	0.852753	0.986071	0.506721	0.46869	0.441419	0.548811	0.585107	0.657306	0.368332		0.025403	1.69775	1.23213	0.104738	1.19834	0.105165	0.105439	2.85688	1.50111	0.0104772	0.16455	0.0701054	0.182691	0.830751	1.20547	0.803859	0.643793	0.548811	1.23084	0.0717174
sp0018	24271	yes		Bacteria; Firmicutes; Bacilli; Lactobacillales; Lactobacillaceae; Lactobacillus		#N/A	#N/A	27	-0.48	0		#N/A	#N/A		#N/A	#N/A	0.000151208	0.00040006	0	0.000623434	0.000675859	0.000531101	0	0	0	0	0	0		0.00105846	0	0	0	0	0	0	0	0	0.00116413	0.0014562	0.0010622	0.00130494	0	0	0	0	0	0	0
sp1787	628218			Bacteria; Firmicutes; Clostridia; Clostridiales		#N/A	#N/A	27	0.16	0		#N/A	#N/A		#N/A	#N/A	0.0022059	0.00353112	0.00119021	0.00105998	0.00158774	0.000531101	0.000678964	0.00160601	0	0.000633529	0.00105745	0		0.00317538	0	0.00129289	0.00119021	0	0.00978282	0	0	0	0.00465652	0.0014562	0.0010622	0.00130494	0	0	0.00130709	0	0.00480359	0	0
sp0003	12290			Bacteria; Actinobacteria; Actinobacteria; Actinomycetales; Microbacteriaceae; Pseudoclavibacter; helvolus		#N/A	#N/A	27	-0.48	0		#N/A	#N/A		#N/A	#N/A	0.000167343	0.000442747	0	0.000623434	0.000675859	0.000531101	0.00160112	0.00240142	0	0.000213036	0.00052183	0		0	0	0	0	0.0011714	0	0	0	0	0.00116413	0.0014562	0.0010622	0.00130494	0	0	0	0	0	0	0
sp1456	353131	yes		Bacteria; Firmicutes; Clostridia; Clostridiales; Ruminococcaceae; Oscillospira	15	2.263	0	28	-0.577	0	18	0	0	3	-0.676	0.48	1.61027	0.724723	1.93455	0.704607	0.4482	0.808745	1.12879	1.35644	0.380146	0.954884	0.970636	0.722956		1.20558	2.03396	1.44287	0.223759	2.31468	1.93455	2.1165	0.013111	0.973585	1.11524	0.66257	0.95492	0.150068	0.529442	1.23793	0.0535906	3.5699	2.10638	0.00127021	0.163219
sp2210	4413327			Bacteria; Firmicutes; Bacilli; Lactobacillales; Lactobacillaceae		#N/A	#N/A	28	1.732	0	1	1.542	0	42	0	0	0.00121152	0.00138445	0.0011714	0.00179531	0.00127532	0.00138057	0.00146665	0.0013064	0.00127021	0.00224582	0.00378908	0.00062443		0	0	0.00129289	0.00357062	0.0011714	0.00244571	0	0	0.00387883	0.00116413	0.0014562	0.00212441	0.00130494	0.0010761	0.00335785	0	0	0.0012009	0.00127021	0.00247301
sp1552	388763			Bacteria; Proteobacteria; Gammaproteobacteria; Pseudomonadales; Pseudomonadaceae; Pseudomonas		#N/A	#N/A	28	-0.577	0		#N/A	#N/A		#N/A	#N/A	0.000755681	0.00101276	0	0.00186284	0.00347286	0.000538051	0.000954715	0.00132639	0	0.000418547	0.000648424	0		0	0.00167266	0	0	0.0011714	0.00244571	0	0	0	0.00232826	0.0101934	0	0.00130494	0.0010761	0	0.00130709	0	0.0012009	0	0
sp1934	846710			Bacteria; Proteobacteria; Betaproteobacteria; Burkholderiales; Comamonadaceae		#N/A	#N/A	28	-0.577	0		#N/A	#N/A		#N/A	#N/A	0.000406294	0.000708807	0	0.00219074	0.00259698	0.00116413	0.00173091	0.00355436	0	0	0	0		0	0.00167266	0	0	0.0011714	0	0	0	0	0.00232826	0.00436859	0	0.00652469	0.00430441	0	0.00261417	0	0	0	0
sp0535	252339	yes		Bacteria; Firmicutes; Bacilli; Lactobacillales; Leuconostocaceae; Leuconostoc; mesenteroides	21	1.75	0	29	0	0	1	-1.227	0	4	-1.189	0	0.0264126	0.0165509	0.0257169	0.0201382	0.0106433	0.0228566	0.0589843	0.0323788	0.0568793	0.0535648	0.0536673	0.0346372		0	0.0401438	0.0232721	0.0511789	0.0152282	0.0293485	0.0257169	0.0209776	0.0290912	0.0244467	0.029124	0.00318661	0.0287086	0.00430441	0.0212664	0.0679685	0.0530183	0.0372278	0.0139723	0.0568793
sp1752	584571			Bacteria; Firmicutes; Bacilli; Lactobacillales; Lactobacillaceae; Lactobacillus	1	-0.206	0	29	0	0	2	-0.773	0	12	-1.224	0	0.00533061	0.00453334	0.00258578	0.00436004	0.00625121	0.00253947	0.00817419	0.00864082	0.00511359	0.0106642	0.0120044	0.00693369		0	0.010036	0.00258578	0.00833145	0.0023428	0.00244571	0.0115726	0.00393329	0.00581824	0.00116413	0.0189306	0	0.00391481	0	0.00111928	0.00261417	0.00504936	0.00600449	0.00635106	0.00370952
sp2254	4482227	yes		Bacteria; Firmicutes; Bacilli; Lactobacillales; Leuconostocaceae; Leuconostoc; mesenteroides	8	-1.152	0.5	29	0	0	2	1.173	0	12	1.224	0	0.0728716	0.052719	0.0611426	0.0719475	0.0507253	0.0876331	0.210525	0.150471	0.132306	0.16731	0.172112	0.100966		0.00423383	0.083633	0.0374939	0.147586	0.040999	0.0611426	0.135014	0.121932	0.114425	0.0721761	0.120864	0.00318661	0.10309	0.00968492	0.0302206	0.10326	0.185564	0.114085	0.110508	0.132306
sp1975	961009	yes		Bacteria; Proteobacteria; Gammaproteobacteria; Pseudomonadales; Moraxellaceae; Acinetobacter; johnsonii	31	0	0	30	0	0	4	0.951	0.32	37	0	0	0.0221692	0.00617493	0.0232861	0.022408	0.0192695	0.0165211	0.093692	0.097442	0.0630618	0.0101197	0.0191871	0.0025397		0.0232861	0.0284352	0.0129289	0.0249943	0.0163996	0.0195656	0.0295744	0.053755	0.00775765	0.0151337	0.00436859	0.0488613	0.0260988	0.00538051	0.0179085	0.0392126	0.0277715	0.00360269	0.0266745	0.0630618
sp1874	808202	yes		Bacteria; Firmicutes; Bacilli; Lactobacillales; Aerococcaceae; Aerococcus	6	1.546	0	30	0	0		#N/A	#N/A	39	0	0	0.0311793	0.017147	0.0284352	0.0427388	0.0223925	0.0382723	0.302755	0.58474	0.0556428	0.0377672	0.0300947	0.0298499		0.0317538	0.0284352	0.0168076	0.0607006	0.0257708	0.00978282	0.0450045	0.0721103	0.0407277	0.0349239	0.014562	0.0743542	0.0521975	0.0172176	0.035817	0.0496693	0.0416572	0.024018	0.0381064	0.0556428
sp1317	339031		Module hub (N)	Bacteria; Firmicutes; Clostridia; Clostridiales; Ruminococcaceae; Ruminococcus	1	3.301	0	30	0	0	2	-0.773	0	54	0	0	0.101063	0.0646763	0.0796551	0.169103	0.121675	0.149739	0.15446	0.10645	0.147968	0.0629741	0.0498124	0.0577488		0.0560983	0.158903	0.0698162	0.0392768	0.0796551	0.220113	0.0835798	0.280575	0.213335	0.0896381	0.0465983	0.388766	0.169642	0.0344353	0.129837	0.295402	0.23227	0.136902	0.0330255	0.299235
sp0758	269068			Bacteria; Firmicutes; Clostridia; Clostridiales		#N/A	#N/A	31	0	0	1	-0.611	0		#N/A	#N/A	0.0058359	0.00929866	0	0.00155847	0.00220378	0.00106915	0.00644076	0.00971468	0	0.00168947	0.00191529	0.00126985		0	0.0117086	0	0	0.0046856	0.0244571	0	0.00655549	0	0.00116413	0	0.0010622	0.00260988	0.0010761	0	0.0104567	0.0214598	0	0	0.0234936
sp1092	310877			Bacteria; Firmicutes; Clostridia; Clostridiales; Lachnospiraceae		#N/A	#N/A	31	0	0		#N/A	#N/A		#N/A	#N/A	0.00166681	0.00273657	0	0.00141427	0.00178565	0.000652469	0.000411083	0.000616817	0	0.00042118	0.000652555	0		0.00740921	0.00167266	0.00258578	0	0	0	0	0	0	0.00465652	0	0.00212441	0.00130494	0.00322831	0	0	0.00126234	0.0012009	0	0.00123651
sp1991	1027904			Bacteria; Firmicutes; Bacilli; Bacillales; Staphylococcaceae; Macrococcus		#N/A	#N/A	31	0	0		#N/A	#N/A		#N/A	#N/A	0.000167343	0.000442747	0	0.00133256	0.00183382	0.000582065	0.000676239	0.00107606	0	0	0	0		0	0	0	0	0.0011714	0	0	0	0	0.00116413	0	0.00212441	0.00521975	0.0021522	0	0	0	0.0012009	0	0
sp1369	344256		Module hub (S)	Bacteria; Firmicutes; Clostridia; Clostridiales	12	-1.04	0	32	0	0	4	0.405	0	2	3.263	0.462	0.0707958	0.0463557	0.0784364	0.0998781	0.0896405	0.0830548	0.0383608	0.0363093	0.0215936	0.0149048	0.0119458	0.0158162		0.105846	0.0284352	0.103431	0.0249943	0.0199138	0.134514	0.0784364	0.0196665	0.26376	0.104772	0.0160182	0.194383	0.112225	0.0613378	0.0268628	0.0535906	0.0138857	0.00960719	0.0215936	0.0593523
sp1168	322062			Bacteria; Firmicutes; Clostridia; Clostridiales; Lachnospiraceae	18	0	0	32	0	0	5	-1.278	0	3	-1.154	0	0.0268544	0.0258863	0.011714	0.0292599	0.0286681	0.0173398	0.0332583	0.0349008	0.0276207	0.013089	0.00802688	0.0146793		0.0476306	0.00167266	0.0103431	0.00238041	0.011714	0.0538055	0.0604346	0.00655549	0.0717583	0.017462	0.00582479	0.0764786	0.0287086	0.0172176	0.0100735	0.0326772	0.106037	0.0276207	0.00127021	0.0494603
sp0511	234912			Bacteria; Firmicutes; Clostridia; Clostridiales; Clostridiaceae; Clostridium	3	-0.896	0	32	0	0		#N/A	#N/A		#N/A	#N/A	0.023114	0.0164728	0.024431	0.016086	0.0235933	0.00748637	0.0386672	0.0448019	0.0173111	0.00999719	0.0103822	0.00674501		0.0338707	0.0150539	0.00258578	0.00476083	0.046856	0.0342399	0.024431	0	0.0678794	0.0139696	0	0.0318661	0.0117444	0.00322831	0	0.0169921	0.0896261	0.00840629	0.0304851	0.0173111
sp1586	430194	yes		Bacteria; Bacteroidetes; Bacteroidia; Bacteroidales; S24-7	20	-0.811	0	33	0	0		#N/A	#N/A	4	-0.77	0	0.454956	0.232781	0.487334	0.132698	0.104082	0.129648	0.0939547	0.123359	0.0260552	0.152807	0.163267	0.0862075		0.773733	0.299406	0.646446	0.597484	0.16751	0.212776	0.487334	0.23862	0.0523641	0.282884	0.0902842	0.198632	0.0287086	0.0010761	0.169012	0.0928032	0.247419	0.00960719	0.107968	0.0173111
sp0888	275218			Bacteria; Firmicutes; Clostridia; Clostridiales; Ruminococcaceae	32	0	0	33	0	0	28	0	0	8	1.982	0	0.0219194	0.0126903	0.0267626	0.0692803	0.107771	0.0185144	0.0266691	0.020214	0.024018	0.048071	0.0534046	0.0206756		0.0306953	0.0267626	0.0271507	0.00357062	0.023428	0.0366856	0.00514337	0.108821	0.0174547	0.0628631	0.0101934	0.320785	0.0195741	0	0.0145507	0.00914961	0.0568053	0.024018	0.0101617	0.0531698
sp1557	395040			Bacteria; Firmicutes; Clostridia; Clostridiales	3	-1.11	0	33	0	0	32	0	0		#N/A	#N/A	0.0427281	0.0286865	0.0401438	0.0391887	0.0355209	0.0220658	0.0754554	0.0855217	0.060126	0.118613	0.124837	0.068209		0.0952613	0.0401438	0.0387868	0.0559397	0.0210852	0.0440227	0.00385753	0.0222887	0.0155153	0.0919663	0.021843	0.0871006	0.0143543	0	0.0604412	0.060126	0.108561	0	0.11686	0.0506968
sp1375	345575			Bacteria; Firmicutes; Bacilli; Lactobacillales; Streptococcaceae; Lactococcus		#N/A	#N/A	34	0	0	1	1.235	0	43	0	0	0.00268534	0.00137321	0.0023428	0.00282531	0.00234715	0.00218148	0.00277325	0.00203851	0.0024018	0.00148384	0.00170064	0.00124886		0.00211692	0.00167266	0.00517157	0.00119021	0.0023428	0.00244571	0.00385753	0.0013111	0	0.00465652	0.00728099	0.00212441	0.00391481	0.0010761	0.00223856	0.00653544	0.00252468	0.0024018	0.00508085	0.00123651
sp2183	4364243			Bacteria; Firmicutes; Clostridia; Clostridiales; Lachnospiraceae		#N/A	#N/A	34	0	0	3	-0.778	0		#N/A	#N/A	0.0060124	0.0114508	0.00129289	0.00154205	0.00259052	0.000531101	0.00179991	0.00311177	0	0.00865361	0.0107273	0.00504639		0.0317538	0.00167266	0.00129289	0.00119021	0	0.00489141	0.00128584	0.00262219	0	0	0	0.0010622	0	0.00753271	0.00111928	0	0	0	0.00254042	0
sp0857	273784			Bacteria; Firmicutes; Clostridia; Clostridiales		#N/A	#N/A	34	0	0		#N/A	#N/A		#N/A	#N/A	0.000700421	0.000963753	0	0.000733085	0.000814212	0.000582065	0.000516031	0.00102674	0	0.000212474	0.000520453	0		0	0	0	0	0.0011714	0.00244571	0.00128584	0	0.00193941	0.00116413	0.0014562	0	0.00130494	0	0	0	0	0	0	0.00247301
sp2220	4429553			Bacteria; Firmicutes; Bacilli; Lactobacillales; Lactobacillaceae		#N/A	#N/A	35	0	0	8	-0.171	0	10	-1.042	0	0.00516803	0.00460206	0.00385753	0.00736366	0.00788843	0.00411885	0.00617951	0.0053187	0.00599599	0.00393362	0.00286658	0.00255306		0.00211692	0.0133813	0.00387868	0.00357062	0.00937119	0	0.00385753	0.00393329	0.00775765	0.00232826	0.0262116	0.00318661	0.00782963	0.00430441	0.00335785	0.00784252	0	0.00480359	0.00635106	0.00123651
sp1387	346804			Bacteria; Firmicutes; Clostridia; Clostridiales; Ruminococcaceae	35	0	0	35	0	0	2	-0.773	0		#N/A	#N/A	0.0838714	0.0618841	0.0853057	0.0885344	0.053449	0.0765411	0.0645835	0.0464981	0.0564422	0.0406214	0.0240328	0.0469844		0.0381045	0.0853057	0.102138	0.0238041	0.128854	0.188319	0.0205735	0.0747325	0.089213	0.203723	0.0203868	0.111531	0.0743815	0.0559573	0.0783497	0.10326	0.0366078	0.0564422	0.0152425	0.100157
sp1310	338553			Bacteria; Actinobacteria; Coriobacteriia; Coriobacteriales; Coriobacteriaceae; Adlercreutzia	44	0	0	35	0	0		#N/A	#N/A		#N/A	#N/A	0.00971771	0.00642409	0.00978282	0.0243895	0.0203341	0.0220092	0.0454166	0.0390066	0.0366078	0.0257101	0.0117839	0.025438		0.01376	0.00167266	0.011636	0.00357062	0.00702839	0.00978282	0.0205735	0.0367107	0.0193941	0.0593707	0.0014562	0.0414259	0.00782963	0.00430441	0.0246242	0.0640473	0.0366078	0.012009	0.0368362	0.0148381
sp0807	271490			Bacteria; Firmicutes; Clostridia; Clostridiales; Ruminococcaceae; Oscillospira		#N/A	#N/A	36	0	0	23	0	0		#N/A	#N/A	0.00477133	0.00452751	0.00357062	0.00241706	0.0033058	0.00109074	0.00590918	0.0038091	0.00600449	0.00560992	0.00379862	0.00441659		0.00211692	0.00167266	0.00387868	0.00357062	0.0023428	0.0146742	0.00514337	0.00262219	0	0.00931305	0	0.0010622	0.00521975	0	0.00111928	0.00261417	0.00883638	0.00600449	0.0101617	0.00123651
sp0596	260553			Bacteria; Firmicutes; Clostridia; Clostridiales; Lachnospiraceae	10	0.506	0.32	36	0	0	24	0	0		#N/A	#N/A	0.0128048	0.0162347	0.00238041	0.0272905	0.0704975	0.00298386	0.00356608	0.00349153	0.00248685	0.00243167	0.00161386	0.0025237		0.00211692	0.00167266	0.011636	0.00238041	0.035142	0.0366856	0	0.00524439	0.201699	0.00116413	0	0.00424881	0.00260988	0	0.00335785	0.00522835	0.0063117	0.00600449	0	0.00989205
sp0027	51677			Bacteria; Firmicutes; Clostridia; Clostridiales		#N/A	#N/A	36	0	0	26	0	0		#N/A	#N/A	0.0282879	0.0366417	0.00642921	0.0104292	0.0155597	0.00526538	0.0270818	0.0463953	0.0111908	0.00598162	0.00707908	0.00316395		0.00635075	0.088651	0.0155147	0.00238041	0.0737981	0.00489141	0.00642921	0.0196665	0	0.0454011	0	0.00531101	0.00521975	0	0.00783497	0.147701	0.00757404	0.0180135	0.0317553	0
sp0817	271880			Bacteria; Firmicutes; Clostridia; Clostridiales	6	1.546	0.32	37	0	0	27	0	0	6	0.531	0	0.0182286	0.0136006	0.0250899	0.00482407	0.0046169	0.00400718	0.0103357	0.00733605	0.0104567	0.00815416	0.006422	0.00627585		0.00105846	0.0250899	0.0258578	0.00238041	0.035142	0.00978282	0.0282885	0.0144221	0.00193941	0.00465652	0	0.00531101	0.00782963	0.0010761	0.00335785	0.0104567	0.0126234	0.0168126	0.00889149	0.0247301
sp0635	262556			Bacteria; Firmicutes; Clostridia; Clostridiales	17	-0.989	0	37	0	0	5	0.563	0.345		#N/A	#N/A	0.00399266	0.0044248	0.00238041	0.00265674	0.00449124	0.00109074	0.00994929	0.0144607	0.00373028	0.0218092	0.0259482	0.0146658		0.00105846	0.00167266	0.00646446	0.00238041	0.0035142	0	0.0128584	0.013111	0	0.00465652	0	0.0010622	0.00130494	0	0.00111928	0.00784252	0.00252468	0.0024018	0.0469979	0.00989205
sp1453	352843			Bacteria; Firmicutes; Clostridia; Clostridiales	8	-0.349	0	38	0	0	1	-1.227	0	1	0.024	0	0.160854	0.0973651	0.133813	0.198723	0.137799	0.199799	0.170585	0.120922	0.129118	0.101641	0.066813	0.101482		0.119606	0.133813	0.221084	0.0464181	0.0632556	0.315496	0.226308	0.10751	0.465459	0.203723	0.0465983	0.20713	0.0600271	0.303461	0.195874	0.159465	0.287813	0.058844	0.0927255	0.092738
sp1169	322112			Bacteria; Firmicutes; Clostridia; Clostridiales; Lachnospiraceae; [Ruminococcus]; gnavus	8	-0.349	0	38	0	0	30	0	0	1	-0.537	0	0.147247	0.104006	0.105378	0.186317	0.110443	0.200717	0.201134	0.158276	0.13551	0.100144	0.0609716	0.100827		0.0920859	0.105378	0.160319	0.040467	0.064427	0.33017	0.237881	0.124554	0.376246	0.222349	0.0364049	0.227311	0.0652469	0.259341	0.179085	0.236583	0.520084	0.0660494	0.11686	0.0840825
sp0714	266621			Bacteria; Firmicutes; Clostridia; Clostridiales; Lachnospiraceae; Coprococcus	9	1.069	0	39	0	0	12	0.027	0.277	3	-1.154	0	0.913991	0.815156	0.616318	0.795256	0.867165	0.397755	0.697196	0.577861	0.560785	0.62237	0.538431	0.555383		0.353525	1.35653	0.183591	0.0297552	2.00661	0.616318	1.85161	0.127176	1.02207	2.14316	0.0597041	0.350527	0.444984	2.08011	0.134314	1.75803	0.33452	1.29817	0.622404	1.13882
sp2062	1136443		Connector (S)	Bacteria; Deferribacteres; Deferribacteres; Deferribacterales; Deferribacteraceae; Mucispirillum; schaedleri	22	0.816	0	39	0	0	2	-0.124	0	13	-0.208	0.64	0.480919	0.640031	0.370162	0.344317	0.480036	0.175268	0.148802	0.187103	0.0467066	0.106651	0.115523	0.0581962		0.461488	0.112068	0.427947	0.00833145	0.370162	1.87586	0.110582	0.0694881	0.269578	1.46215	0.0203868	0.0647944	0.253158	0.517605	0.0973775	0.568583	0.0467066	0.0192144	0.160047	0.331384
sp0309	192408			Bacteria; Firmicutes; Clostridia; Clostridiales		#N/A	#N/A	40	0	0		#N/A	#N/A	5	-0.522	0	0.00428611	0.00580749	0.00334532	0.00144714	0.00178292	0.00130802	0.00146156	0.00169885	0.00127021	0.00148509	0.00306158	0		0	0.00334532	0.00387868	0	0.0011714	0.00489141	0.016716	0.0013111	0	0	0.0014562	0.00212441	0.00130494	0.00538051	0	0.00130709	0.00252468	0	0.00127021	0.00370952
sp0371	197279			Bacteria; Bacteroidetes; Bacteroidia; Bacteroidales; S24-7		#N/A	#N/A	40	0	0		#N/A	#N/A	32	0	0	0.00157618	0.00179261	0.00119021	0.0018956	0.00290961	0.00119052	0.00616088	0.00332631	0.00508085	0.00476044	0.00519906	0.00288745		0	0	0.00258578	0.00119021	0.0046856	0	0.00257169	0.0013111	0	0	0.0014562	0.0010622	0.00130494	0.0010761	0.00895425	0.00392126	0.00126234	0.00840629	0.00508085	0.00741904
sp0146	175307			Bacteria; Firmicutes; Clostridia; Clostridiales		#N/A	#N/A	41	0	0	13	0.602	0	5	0.132	0	0.00416004	0.00485498	0.00128584	0.00075255	0.000883983	0.000538051	0.000965296	0.00174669	0	0.00105709	0.000960131	0.00125564		0	0.0117086	0.00517157	0	0.0011714	0.00978282	0.00128584	0.0013111	0	0.00232826	0	0	0.00130494	0.0010761	0	0	0.00504936	0.0024018	0	0.00123651
sp1669	537664			Bacteria; Proteobacteria; Alphaproteobacteria; Rhizobiales		#N/A	#N/A	41	0	0	3	0.982	0		#N/A	#N/A	0.000955806	0.00252882	0	0.00075255	0.000883983	0.000538051	0.000399922	0.000848162	0	0.00106962	0.00151079	0.00063121		0	0.00669064	0	0	0	0	0	0.0013111	0	0.00232826	0	0	0.00130494	0.0010761	0	0	0	0.0012009	0	0
sp1507	359984	yes		Bacteria; Firmicutes; Clostridia; Clostridiales; Ruminococcaceae	13	0.392	0	42	0	0		#N/A	#N/A	8	-0.693	0	0.129638	0.316079	0.00740921	1.99706	3.129	0.951969	0.425875	0.636584	0.0933646	0.459731	0.444005	0.390496		0.00740921	0.0234172	0.00258578	0	0.0035142	0.0244571	0.846085	0.00262219	0.769947	0.158322	1.51008	0.176326	1.13399	9.39114	2.83402	0.00130709	1.62211	1.41346	0.36074	0.0123651
sp0513	236225	yes		Bacteria; Firmicutes; Clostridia; Clostridiales; Ruminococcaceae	13	0.392	0	42	0	0	9	-0.601	0		#N/A	#N/A	0.00994192	0.0245522	0	0.178671	0.257163	0.108476	0.0439999	0.0705775	0.00651381	0.0505766	0.0487111	0.0436963		0	0.00167266	0	0	0.0023428	0	0.065578	0	0.104728	0.0104772	0.193674	0.00531101	0.112225	0.779098	0.223856	0	0.191876	0.134501	0.0444574	0
sp0346	194903			Bacteria; Firmicutes; Clostridia; Clostridiales; Lachnospiraceae	3	-0.896	0	43	0	0	2	-0.124	0.32	3	-0.437	0	0.0130938	0.0191858	0.00646446	0.00700507	0.0115922	0.0018422	0.0121929	0.017899	0.00261417	0.00337952	0.00263204	0.00376551		0.01376	0.00167266	0.00646446	0	0.0046856	0.00978282	0.0552912	0.00262219	0.00387883	0	0.0160182	0.0010622	0	0	0.0324592	0.00261417	0.0252468	0.0024018	0.0152425	0.00247301
sp1124	315496			Bacteria; Firmicutes; Clostridia; Clostridiales; Lachnospiraceae		#N/A	#N/A	43	0	0		#N/A	#N/A		#N/A	#N/A	0.0036851	0.00725282	0	0.00870113	0.0130325	0.00201584	0.00821165	0.0150281	0.00130709	0.000634216	0.00106599	0		0.00105846	0	0.00517157	0	0	0.0195656	0	0.0170443	0.0368488	0	0.0029124	0.0116842	0	0	0.00111928	0.00130709	0.0467066	0	0	0.00618253
sp0834	272749			Bacteria; Firmicutes; Clostridia; Clostridiales; Lachnospiraceae	9	-0.267	0	44	0	0	25	0	0	2	-0.466	0	0.0274812	0.0363994	0.00978282	0.0182477	0.0167349	0.0102529	0.0107524	0.00539425	0.0123651	0.0139383	0.0167463	0.00762746		0.101612	0.00167266	0.0452512	0.00119021	0.005857	0.00978282	0.0270027	0.0340885	0.00387883	0.00931305	0.00728099	0.0244307	0.00521975	0.0505768	0.0111928	0.0104567	0.0063117	0.0168126	0.00508085	0.0123651
sp0783	270030	yes		Bacteria; Firmicutes; Clostridia; Clostridiales; Ruminococcaceae; Ruminococcus	24	1	0	44	0	0		#N/A	#N/A	22	0	0	0.0285876	0.0245053	0.0211692	0.0880445	0.0799713	0.0700019	0.0762566	0.0607074	0.0679685	0.00886857	0.00612531	0.00766774		0.0211692	0.0351259	0.0142218	0.0190433	0.0808265	0.0220113	0.00771506	0.0983323	0.023273	0.0605348	0.0407735	0.0860384	0.0404531	0.275482	0.079469	0.0679685	0.126234	0.0360269	0.172749	0.0272031
sp1409	349142			Bacteria; Firmicutes; Clostridia; Clostridiales; Lachnospiraceae; [Ruminococcus]; gnavus	9	-0.712	0	45	0	0		#N/A	#N/A	3	-1.154	0	0.045894	0.0422879	0.047837	0.0448002	0.0472714	0.0262635	0.0336516	0.0757984	0.00252468	0.021473	0.0190925	0.0208011		0.0127015	0.0685791	0.047837	0	0.113626	0.0733712	0.00514337	0.135043	0.0698189	0.0128054	0.0174744	0.0350527	0	0.00538051	0.0828269	0.00392126	0.00252468	0.0012009	0.00762127	0.22999
sp0242	186162			Bacteria; Firmicutes; Clostridia; Clostridiales	6	-0.58	0	45	0	0	1	-1.227	0.5		#N/A	#N/A	0.0140641	0.0164305	0.00669064	0.0106416	0.017131	0.00412371	0.00386803	0.00316852	0.00392126	0.00516984	0.00386881	0.00565885		0.00317538	0.00669064	0.0452512	0.00357062	0	0.0269028	0.0128584	0.00262219	0.00387883	0.00698478	0.00436859	0.00212441	0.0521975	0.0118371	0.00111928	0.00392126	0.00252468	0.00600449	0.00127021	0.00494603
sp1106	312515			Bacteria; Firmicutes; Clostridia; Clostridiales; Ruminococcaceae; Oscillospira	42	0	0	46	0	0	6	0.34	0.244	5	-0.085	0	0.0153305	0.0117097	0.0181005	0.00266419	0.00303289	0.00199425	0.0128184	0.0166927	0.00247301	0.012034	0.0115349	0.010202		0.00105846	0.0234172	0.0181005	0.00238041	0.00819979	0.0220113	0.0321461	0	0.00581824	0.00814892	0.0029124	0	0	0.0010761	0.00335785	0.00130709	0.0378702	0.0216162	0	0.00247301
sp1113	313431			Bacteria; Firmicutes; Clostridia; Clostridiales; Ruminococcaceae	8	-0.349	0	46	0	0	7	0.227	0		#N/A	#N/A	0.0078907	0.00857964	0.00819979	0.00935766	0.0129839	0.00313512	0.0198964	0.027558	0.00651381	0.00596836	0.00792923	0.00249772		0.011643	0.0083633	0	0	0.00819979	0.0244571	0.00257169	0.0367107	0.00193941	0.00116413	0.0029124	0.0212441	0	0.00753271	0.00335785	0	0	0.0180135	0.00508085	0.0791364
sp1146	320224			Bacteria; Firmicutes; Clostridia; Clostridiales; Ruminococcaceae; Ruminococcus		#N/A	#N/A	47	0	0		#N/A	#N/A		#N/A	#N/A	0.00407649	0.00553783	0.00257169	0.0028003	0.00306195	0.00227464	0.00182439	0.00237792	0	0	0	0		0.0158769	0.00501798	0.00387868	0.00119021	0	0	0.00257169	0.00393329	0.00193941	0	0	0.00531101	0.00260988	0.00860882	0	0.00261417	0	0.00360269	0.00381064	0
sp1362	343442			Bacteria; Firmicutes; Clostridia; Clostridiales		#N/A	#N/A	47	0	0		#N/A	#N/A		#N/A	#N/A	0.0178063	0.0179779	0.011636	0.0125801	0.0114046	0.0136299	0.00817029	0.0109512	0.00261417	0.00222546	0.00247211	0.00160754		0.0169353	0.00669064	0.011636	0.00476083	0.0515416	0.0317942	0.00128584	0.0340885	0.0155153	0	0.0029124	0.0191196	0.0117444	0.0161415	0.00111928	0.00261417	0.0100987	0.0024018	0.00381064	0.0247301
sp1373	344828	yes		Bacteria; Actinobacteria; Coriobacteriia; Coriobacteriales; Coriobacteriaceae; Adlercreutzia	28	-1	0	48	0	0		#N/A	#N/A		#N/A	#N/A	0.0167771	0.00961847	0.0142218	0.0277808	0.0421331	0.0106884	0.0839333	0.150411	0.0127021	0.000212474	0.000520453	0		0.01376	0.00669064	0.0142218	0.0154727	0.0128854	0.0171199	0.0372894	0.124554	0	0.017462	0.0014562	0.0456747	0.00391481	0.0258264	0.00335785	0.0379055	0.239844	0	0.0127021	0.00370952
sp2038	1109559			Bacteria; Firmicutes; Clostridia; Clostridiales		#N/A	#N/A	48	0	0		#N/A	#N/A		#N/A	#N/A	0.000369398	0.000977334	0	0.00174845	0.00203696	0.00116413	0.000688332	0.000908534	0	0	0	0		0	0	0.00258578	0	0	0	0	0.00524439	0	0.00232826	0	0.00318661	0	0.00322831	0	0	0.00252468	0.0012009	0.00127021	0
sp0915	276151			Bacteria; Actinobacteria; Coriobacteriia; Coriobacteriales; Coriobacteriaceae; Adlercreutzia		#N/A	#N/A	49	0	0	2	-0.773	0	7	-1.181	0	0.00109305	0.00110463	0.00119021	0.0019568	0.00238204	0.00112012	0.00124919	0.00195944	0	0.00505282	0.00363964	0.00506596		0	0.00167266	0	0.00119021	0.0023428	0.00244571	0	0.00655549	0	0.00116413	0	0.00424881	0.00260988	0.0010761	0	0.00392126	0.00252468	0	0	0
sp0969	288075			Bacteria; Firmicutes; Clostridia; Clostridiales; Ruminococcaceae; Oscillospira	4	0.325	0	49	0	0		#N/A	#N/A		#N/A	#N/A	0.0123502	0.0128449	0.00978282	0.00953312	0.0100911	0.00734678	0.00548141	0.00964561	0.0011992	0.0052472	0.00482887	0.00507939		0.0349291	0.00167266	0	0.00238041	0.0222566	0.00978282	0.0154301	0.0249108	0	0.00931305	0	0.0223063	0.0143543	0.00538051	0	0.0274488	0.00126234	0.0156117	0.00381064	0
sp0901	275616	yes		Bacteria; Firmicutes; Clostridia; Clostridiales; Ruminococcaceae; Oscillospira	10	1.049	0	50	0	0	7	0.227	0	5	-0.085	0	0.013415	0.0134995	0.010036	0.015264	0.021288	0.00276729	0.0141764	0.00934746	0.0130276	0.00212332	0.00237426	0.00187329		0	0.010036	0.0258578	0	0.0199138	0.0342399	0.00385753	0.00262219	0.0349094	0.0186261	0.0029124	0.00212441	0.0587222	0.0010761	0.00111928	0.0287559	0.0265091	0.0180135	0.0101617	0.0173111
sp1795	646499			Bacteria; Firmicutes; Clostridia; Clostridiales	4	-1.125	0	50	0	0	4	-0.687	0		#N/A	#N/A	0.0125482	0.0121886	0.0150539	0.0659985	0.147781	0.00669	0.0789812	0.1204	0.0130276	0.0603279	0.0550545	0.0410297		0.0158769	0.0150539	0.00387868	0.00119021	0	0.0171199	0.0347178	0.428729	0	0	0.0101934	0.00318661	0	0.0355114	0.0503677	0.12548	0.00504936	0.176532	0.0393766	0
sp1291	336696			Bacteria; Firmicutes; Clostridia; Clostridiales; Ruminococcaceae	9	-0.267	0.56	51	0	0	29	0	0		#N/A	#N/A	0.21142	0.105934	0.227451	0.226743	0.169974	0.168958	0.215619	0.175082	0.157036	0.0808372	0.0473411	0.0776111		0.248738	0.172284	0.151268	0.0309454	0.290507	0.227451	0.35875	0.452329	0.0620612	0.334106	0.0786347	0.0754164	0.156593	0.473485	0.181324	0.258803	0.618546	0.308631	0.154966	0.157036
sp0950	277442			Bacteria; Firmicutes; Clostridia; Clostridiales	3	-1.11	0	51	0	0		#N/A	#N/A		#N/A	#N/A	0.0012594	0.00289235	0	0.00196992	0.00276915	0.00114171	0.00274495	0.00150601	0.00252468	0.00126185	0.00195501	0		0.00105846	0	0.00775735	0	0	0	0	0.00786658	0	0.00116413	0	0	0.00130494	0.00430441	0.00111928	0.00261417	0.00252468	0.0024018	0.00381064	0.00618253
sp1150	320844	yes		Bacteria; Firmicutes; Clostridia; Clostridiales; Lachnospiraceae; [Ruminococcus]; gnavus	9	-1.158	0	52	0	0		#N/A	#N/A		#N/A	#N/A	0.0113615	0.00739441	0.0128854	0.0279938	0.0547475	0.00603186	0.0043794	0.00534854	0.00254042	0.00042272	0.000654889	0		0.0169353	0.0200719	0.00775735	0.00476083	0.0128854	0.0171199	0	0.027533	0.160971	0.00814892	0	0.0223063	0.00391481	0.0010761	0	0.00261417	0.00252468	0.0012009	0.00254042	0.00494603
sp0488	229386			Bacteria; Firmicutes; Clostridia; Clostridiales		#N/A	#N/A	52	0	0		#N/A	#N/A		#N/A	#N/A	0.00244277	0.00164507	0.00238041	0.00755477	0.0145608	0.00123453	0.000804758	0.00134298	0	0	0	0		0.00529229	0.00334532	0.00129289	0.00238041	0.0023428	0.00244571	0	0.00786658	0.0426671	0.00116413	0	0.00743542	0.00130494	0	0	0	0	0.0024018	0	0
sp0729	267451			Bacteria; Firmicutes; Clostridia; Clostridiales; Ruminococcaceae	4	0.325	0	53	0	0	14	-1.767	0.444	8	0.644	0	0.0100862	0.00751219	0.011636	0.0487971	0.0888472	0.0124238	0.0340707	0.0509892	0.0144108	0.0339634	0.0388181	0.0210686		0.0232861	0.0117086	0.011636	0.00119021	0.011714	0.00978282	0.00128584	0.00917768	0.00775765	0.0314315	0.00728099	0.0467369	0.00652469	0.265797	0.0156699	0.0130709	0.164104	0.0144108	0.0266745	0.0333857
sp0718	266720	yes		Bacteria; Firmicutes; Clostridia; Clostridiales; Ruminococcaceae		#N/A	#N/A	53	0	0	6	-1.149	0	22	0	0	0.0998555	0.0919212	0.0499887	0.153906	0.252947	0.0631906	0.0332752	0.0391171	0.0195414	0.0130489	0.0133583	0.00915466		0.0359876	0.0351259	0.135754	0.0499887	0.0046856	0.244571	0.192876	0.0734214	0.06594	0.0593707	0.0189306	0.166766	0.0169642	0.769413	0.0604412	0.0235276	0.00757404	0.0336252	0.130832	0.00370952
sp0983	290338			Bacteria; Firmicutes; Clostridia; Clostridiales	12	0	0	54	0	0		#N/A	#N/A	6	-0.708	0	0.218531	0.349045	0.0720072	0.238691	0.53502	0.0317319	0.256792	0.189514	0.2678	0.083913	0.17088	0.0107327		0.0127015	0.165593	0.283143	0.0107119	0.975775	0.00978282	0.0720072	0.121932	1.55541	0.0372522	0.0262116	0.00743542	0.00260988	0.00645661	0.152222	0.00392126	0.0757404	0.2678	0.389955	0.0791364
sp0546	258177			Bacteria; Firmicutes; Clostridia; Clostridiales	1	0.495	0	54	0	0	1	0.311	0	55	0	0	0.0451895	0.046511	0.0372894	0.0782005	0.16224	0.0250371	0.0130888	0.0147358	0.00741904	0.0163845	0.0167585	0.0134095		0.0836182	0.00669064	0.122825	0.00476083	0	0.0611426	0.0372894	0.00917768	0.00193941	0.026775	0.0232992	0.0339905	0.477607	0.0505768	0.00223856	0.0365984	0.00378702	0.00960719	0.00127021	0.00741904
sp0798	271107			Bacteria; Firmicutes; Clostridia; Clostridiales	43	0	0	55	0	0		#N/A	#N/A	3	-0.198	0	0.125702	0.0925198	0.142729	0.059072	0.0633727	0.0265204	0.138752	0.192182	0.0422765	0.0239893	0.0256782	0.0136596		0.0973782	0.180647	0.0258578	0.00119021	0.26825	0.163862	0.142729	0.138976	0	0.0221185	0.0232992	0.0297417	0.00260988	0.0957731	0.160057	0.416961	0.521346	0.0168126	0.00381064	0.0111286
sp2204	4405128			Bacteria; Cyanobacteria; 4C0d-2; YS2		#N/A	#N/A	55	0	0		#N/A	#N/A		#N/A	#N/A	0.00592872	0.00349044	0.00669064	0.00567227	0.00580833	0.00378446	0.0182307	0.0168087	0.0126234	0.00417522	0.00662562	0.00127653		0.00846767	0.00669064	0.00646446	0.00238041	0	0.00978282	0.00771506	0.0104888	0	0.00465652	0.0029124	0.0010622	0	0.0150654	0.0111928	0	0.0126234	0.00840629	0.0330255	0.0383317
sp1449	352612			Bacteria; Firmicutes; Clostridia; Clostridiales	33	0	0		#N/A	#N/A	1	0.311	0	1	0.585	0.444	0.0139584	0.00880566	0.0150539	0.0230548	0.0159448	0.0207914	0.0134724	0.0137837	0.00635106	0.00360119	0.00430296	0.00251034		0.01376	0.0150539	0.0206863	0.00119021	0.0046856	0.0269028	0.0154301	0.0104888	0.0174547	0.0244467	0.00436859	0.0286795	0.0574173	0.0236742	0.0179085	0.0117638	0.00252468	0.00360269	0.00635106	0.0457507
sp0700	265522	yes		Bacteria; Firmicutes; Clostridia; Clostridiales		#N/A	#N/A		#N/A	#N/A	1	-0.919	0	1	0.024	0.375	0.0619355	0.0549223	0.050806	0.0841005	0.0381209	0.0764687	0.0912434	0.0590457	0.0823465	0.0143113	0.01311	0.00879881		0.050806	0.0183993	0.084038	0.00357062	0.0199138	0.156525	0.100296	0.0734214	0.0795159	0.080325	0.0276678	0.0722298	0.062637	0.125904	0.151103	0.0823465	0.0340832	0.172929	0.024134	0.0939745
sp1392	347655			Bacteria; Firmicutes; Clostridia; Clostridiales; Lachnospiraceae	4	-1.125	0		#N/A	#N/A	2	-0.124	0	1	-0.537	0	0.0681569	0.0700476	0.0284352	0.0315305	0.0283294	0.0279156	0.0227689	0.0197877	0.0169921	0.0191134	0.0136095	0.0219371		0.0836182	0.0284352	0.113774	0.00952166	0.0257708	0.200548	0.0154301	0.0747325	0.0271518	0.0733402	0.00582479	0.0286795	0.00260988	0.00968492	0.0302206	0.0169921	0.0605923	0.0516386	0.0139723	0.00741904
sp0889	275286			Bacteria; Firmicutes; Clostridia; Clostridiales	4	-1.125	0.5		#N/A	#N/A	2	-1.097	0	1	-1.098	0	0.391956	0.719925	0.153854	0.0640527	0.0552053	0.0376018	0.0640578	0.0926483	0.0215936	0.0372435	0.0452595	0.0163235		0.00423383	0.192356	0.153854	0.00357062	0.361962	1.99814	0.0295744	0.144221	0.0349094	0.0244467	0.0946528	0.0329283	0	0.140969	0.0402941	0.0379055	0.00378702	0.217363	0.0215936	0.227517
sp1559	397065	yes		Bacteria; Firmicutes; Clostridia; Clostridiales; Lachnospiraceae; Coprococcus	6	0.483	0		#N/A	#N/A	2	2.471	0.524	1	-1.098	0	0.0577566	0.0593829	0.0257708	0.236256	0.255677	0.152767	0.02723	0.0452804	0.0161645	0.30773	0.221735	0.349183		0.127015	0.0133813	0.0814522	0.00595103	0.0257708	0.144297	0.00642921	0.0957101	0.226911	0.026775	0.106302	0.43869	0.773828	0.0225981	0.199232	0.0130709	0.00378702	0.0168126	0.0292149	0
sp1040	303797			Bacteria; Firmicutes; Clostridia; Clostridiales; Lachnospiraceae		#N/A	#N/A		#N/A	#N/A	2	-0.124	0	1	1.147	0.277	0.0710377	0.0984865	0.0317805	0.0337218	0.0446273	0.0124185	0.0333431	0.0257595	0.0235276	0.0282849	0.0226887	0.0260297		0.064566	0.0317805	0.0633517	0.00357062	0.0222566	0.288593	0.0231452	0.00917768	0.122183	0.0209544	0.0014562	0.0849762	0.0156593	0.00753271	0.00783497	0.0235276	0.0845767	0.0228171	0.0139723	0.0346222
sp1057	305880			Bacteria; Firmicutes; Clostridia; Clostridiales; Lachnospiraceae; [Ruminococcus]; gnavus	6	-0.58	0		#N/A	#N/A	4	-0.14	0	1	0.585	0.5	0.00598065	0.00579713	0.00501798	0.0125665	0.0173766	0.00514889	0.00331451	0.00378439	0.00217127	0.00244004	0.00215493	0.00221898		0.00952613	0.00501798	0.00517157	0	0.0011714	0.0171199	0.00385753	0.00393329	0.00387883	0.00582065	0.0029124	0.00743542	0.0182691	0.0538051	0.00447713	0.00392126	0.0113611	0.0012009	0.00127021	0.00741904
sp1269	334619	yes		Bacteria; Firmicutes; Clostridia; Clostridiales; Lachnospiraceae	9	-0.267	0		#N/A	#N/A	8	-0.171	0	1	0.024	0	0.0382417	0.0383428	0.0323223	0.0752354	0.0423542	0.0900962	0.0243113	0.0273289	0.0143904	0.0150444	0.0138003	0.0119888		0.0328122	0.0334532	0.0323223	0.00833145	0.0140568	0.122285	0.024431	0.0235997	0.0930918	0	0.0698975	0.0871006	0.10831	0.0990014	0.120882	0.0182992	0.00757404	0.0264198	0.00762127	0.0630618
sp0873	274455			Bacteria; Firmicutes; Clostridia; Clostridiales; Lachnospiraceae; Coprococcus	9	-1.158	0		#N/A	#N/A	14	0.353	0.32	1	-0.537	0.444	0.00944837	0.00948469	0.005857	0.016936	0.0163125	0.0116176	0.0053615	0.00340876	0.0049737	0.00712379	0.00862816	0.00382959		0.00529229	0.00501798	0.00905024	0	0.005857	0.0293485	0.0115726	0.0104888	0.056243	0.00931305	0.00582479	0.0127464	0.0143543	0.00860882	0.0179085	0.0117638	0	0.00840629	0.00635106	0.00618253
sp0147	175365			Bacteria; Firmicutes; Clostridia; Clostridiales	3	0.169	0		#N/A	#N/A		#N/A	#N/A	1	1.147	0.531	0.0232309	0.0342382	0.0115726	0.0137394	0.0202734	0.00338361	0.0147382	0.0146228	0.0114319	0.000213036	0.00052183	0		0.0264615	0.00501798	0.0193934	0	0.0023428	0.0978282	0.0115726	0	0.0446065	0	0.0014562	0.00531101	0	0.0473485	0.0111928	0.0130709	0.0492312	0.0192144	0.0114319	0.0210206
sp1397	348142			Bacteria; Firmicutes; Clostridia; Clostridiales	4	-0.4	0		#N/A	#N/A		#N/A	#N/A	1	2.27	0.218	0.0183159	0.030326	0.011636	0.0294832	0.0457117	0.00857401	0.00912686	0.0135252	0.0063117	0.00711133	0.00726317	0.00377182		0.0127015	0.00167266	0.011636	0	0.0011714	0.0855997	0.0154301	0.00655549	0.0736977	0.00931305	0.0101934	0.0010622	0.00130494	0.125904	0.00783497	0.0130709	0.0063117	0.00720539	0.00508085	0.0432777
sp2101	2797565	yes		Bacteria; Firmicutes; Clostridia; Clostridiales; [Mogibacteriaceae]	7	0.338	0.375		#N/A	#N/A		#N/A	#N/A	1	-1.098	0	0.0605216	0.060752	0.0285784	0.078715	0.0394635	0.0704288	0.051747	0.0534718	0.0416572	0.00834605	0.00790243	0.00690941		0.0285784	0.178975	0.0219792	0.00357062	0.0878549	0.0782626	0.024431	0.102266	0.0620612	0.0384163	0.0669851	0.0350527	0.0939555	0.157111	0.0738726	0.0496693	0.0416572	0.17413	0.0228638	0.097684
sp0099	167034			Bacteria; Firmicutes; Clostridia; Clostridiales; Ruminococcaceae; Oscillospira	7	-0.394	0		#N/A	#N/A		#N/A	#N/A	1	-0.537	0	0.0452551	0.0332027	0.0423383	0.0650652	0.0303398	0.0577853	0.0504651	0.0474311	0.032569	0.0136802	0.0145817	0.00930144		0.0423383	0.0301079	0.0814522	0.00714124	0.00819979	0.0562512	0.0912948	0.0707992	0.0950312	0.044237	0.0320363	0.0329283	0.0952605	0.105458	0.0447713	0.108488	0.0100987	0.114085	0.00762127	0.105103
sp0340	194665			Bacteria; Firmicutes; Clostridia; Clostridiales; Ruminococcaceae; Oscillospira	11	-1.032	0		#N/A	#N/A		#N/A	#N/A	1	0.585	0	0.145229	0.14408	0.0677414	0.15405	0.15514	0.0925612	0.115525	0.196256	0.041033	0.0857622	0.0819006	0.0759544		0.0677414	0.235845	0.0581801	0.0166629	0.422875	0.163862	0.0514337	0.347441	0.0407277	0.135039	0.0247554	0.0807274	0.104395	0.443354	0.0559641	0.00784252	0.0492312	0.608855	0.041917	0.0173111
sp1002	295370			Bacteria; Firmicutes; Clostridia; Clostridiales; Lachnospiraceae; [Ruminococcus]; gnavus		#N/A	#N/A		#N/A	#N/A		#N/A	#N/A	1	-0.537	0.444	0.00158676	0.00185838	0.00105846	0	0	0	0.00014026	0.00042078	0	0	0	0		0.00105846	0	0.00258578	0	0	0.00489141	0.00257169	0	0	0	0	0	0	0	0	0	0.00126234	0	0	0
sp1791	637934			Bacteria; Firmicutes; Clostridia; Clostridiales		#N/A	#N/A		#N/A	#N/A		#N/A	#N/A	1	0.024	0.375	0.00522614	0.00364162	0.0035142	0.00542115	0.011263	0	0.00481104	0.0072161	0.0023984	0.00441605	0.00616708	0.0025237		0.00317538	0.00334532	0.00905024	0	0.0035142	0.00978282	0.00771506	0	0	0.0325957	0	0.00424881	0.00652469	0	0	0.0222205	0.00504936	0	0	0.00494603
sp1184	324013			Bacteria; Bacteroidetes; Bacteroidia; Bacteroidales; S24-7		#N/A	#N/A		#N/A	#N/A		#N/A	#N/A	1	0.024	0.375	0.000868986	0.000925637	0.00105846	0.000296662	0.000553325	0	0	0	0	0.000212474	0.000520453	0		0.00105846	0	0.00129289	0	0	0.00244571	0.00128584	0.0013111	0	0	0	0.0010622	0	0	0	0	0	0	0	0
sp1377	345635			Bacteria; Firmicutes; Clostridia; Clostridiales	11	1.769	0		#N/A	#N/A	1	2.466	0.387	2	0.279	0	0.106477	0.115047	0.0656244	0.0160813	0.0135445	0.0122773	0.0160565	0.00656234	0.0165128	0.100633	0.091967	0.0938039		0.0656244	0.0083633	0.188762	0.00833145	0.023428	0.134514	0.316317	0.0393329	0.00969706	0.0116413	0	0.0339905	0.00652469	0.0129132	0.0145507	0.0196063	0.0164104	0.00720539	0.0165128	0.0234936
sp2200	4393892	yes		Bacteria; Firmicutes; Clostridia; Clostridiales		#N/A	#N/A		#N/A	#N/A	2	-0.773	0.444	2	1.771	0	0.126825	0.114245	0.0973782	0.017973	0.0218148	0.0107208	0.0128641	0.0109436	0.0140624	0.00253992	0.00332548	0.0018796		0.0973782	0.0117086	0.243064	0.0119021	0.0327992	0.229896	0.261026	0.0629327	0.00969706	0.0221185	0	0.0350527	0.0117444	0	0.00223856	0.0222205	0.0214598	0	0.0190532	0
sp1732	577170			Bacteria; Bacteroidetes; Bacteroidia; Bacteroidales; Bacteroidaceae; Bacteroides		#N/A	#N/A		#N/A	#N/A	6	-0.702	0	2	0.279	0	0.072121	0.0994606	0.00244571	0.0147291	0.0281632	0	0.0196546	0.0535149	0	0.00952999	0.0145498	0.00318711		0	0.254244	0	0.136874	0.111283	0.00244571	0	0	0.0736977	0.0430728	0	0.0010622	0	0	0	0.00914961	0	0.162121	0	0
sp1181	323583			Bacteria; Firmicutes; Clostridia; Clostridiales; Ruminococcaceae; Ruminococcus	1	-0.206	0		#N/A	#N/A	8	-0.716	0	2	-0.466	0.444	0.00413492	0.00365628	0.00489141	0.0107641	0.00768315	0.0104605	0.00694758	0.00626775	0.0049737	0.0054853	0.00337588	0.00565142		0.00740921	0	0.00775735	0	0.0011714	0.00489141	0.00771506	0.00786658	0	0.00349239	0.0131058	0.015933	0.0247938	0.00860882	0.0123121	0.0130709	0.0176728	0.00960719	0	0.0111286
sp1448	352601			Bacteria; Firmicutes; Clostridia; Clostridiales; Ruminococcaceae	5	-0.272	0		#N/A	#N/A		#N/A	#N/A	2	-0.466	0	0.179302	0.135798	0.128542	0.388189	0.36418	0.212751	0.778538	0.751508	0.835669	0.389658	0.160531	0.39876		0.0243445	0.342895	0.109896	0.128542	0.371334	0.217668	0.0604346	1.13541	0.193941	0.187425	0.0626165	0.23156	0.655079	0.520833	0.118644	0.912347	0.835669	1.17328	0.217206	0
sp0398	199307			Bacteria; Firmicutes; Clostridia; Clostridiales; Ruminococcaceae	10	-0.036	0		#N/A	#N/A		#N/A	#N/A	2	-0.466	0.444	0.0117249	0.0129718	0.00642921	0.0112719	0.00773771	0.00950506	0.00993021	0.00814432	0.00651381	0.00211234	0.00223232	0.00127032		0.0232861	0	0.0193934	0	0.0011714	0.0317942	0.00642921	0.00393329	0.00969706	0.00931305	0.00728099	0.0138086	0.0287086	0.0118371	0.00559641	0.014378	0.0239844	0.012009	0.00381064	0.00494603
sp0515	238487			Bacteria; Firmicutes; Clostridia; Clostridiales; Ruminococcaceae; Ruminococcus	10	-0.578	0		#N/A	#N/A		#N/A	#N/A	2	0.279	0	0.0797487	0.077308	0.0617205	0.0500788	0.0718039	0.0119375	0.0389485	0.0503091	0.0153408	0.040696	0.0588604	0.0190425		0.210633	0.0167266	0.159026	0.0154727	0.0163996	0.0782626	0.0617205	0.197976	0.0601218	0.00931305	0.014562	0.00318661	0.00130494	0	0.114167	0.0326772	0.154005	0.0756566	0	0.0136016
sp1416	349809			Bacteria; Bacteroidetes; Bacteroidia; Bacteroidales; Bacteroidaceae; Bacteroides	16	1.507	0		#N/A	#N/A		#N/A	#N/A	2	-1.212	0	0.00657971	0.00804411	0.00244571	0.00186798	0.0026326	0	0.00289564	0.00334647	0.00217127	0.00169534	0.00308637	0		0	0.0133813	0.00646446	0.0214237	0.0023428	0.00244571	0	0.00524439	0.00387883	0.00582065	0	0	0	0	0	0.00130709	0.0113611	0	0.00254042	0.00247301
sp0838	272878			Bacteria; Firmicutes; Clostridia; Clostridiales	22	0.816	0		#N/A	#N/A		#N/A	#N/A	2	-0.466	0	0.127265	0.164514	0.0439583	0.0508793	0.0849559	0.0183079	0.0821535	0.131101	0.0180135	0.360074	0.54223	0.0374961		0.287901	0.0183993	0.0439583	0.00476083	0.0269422	0.0807083	0.428186	0.013111	0.250184	0.0291033	0.0029124	0.083914	0	0.00430441	0.0235049	0.121559	0.0100987	0.0180135	0.0635106	0.41423
sp0607	261209			Bacteria; Firmicutes; Clostridia; Clostridiales; Ruminococcaceae; Oscillospira	29	-0.392	0.444		#N/A	#N/A		#N/A	#N/A	2	0.279	0	0.0744303	0.0831887	0.047837	0.030998	0.0377375	0.00874535	0.0450946	0.0404159	0.0568793	0.0959724	0.078393	0.0867014		0.208516	0.0234172	0.047837	0.00119021	0.0046856	0.173645	0.0617205	0.0694881	0.0135759	0.080325	0	0.00212441	0.00391481	0.0785554	0	0.107181	0.0063117	0.0924692	0	0.0568793
sp1297	337317			Bacteria; Firmicutes; Clostridia; Clostridiales; Lachnospiraceae		#N/A	#N/A		#N/A	#N/A		#N/A	#N/A	2	-0.466	0.444	0.00255797	0.00286176	0.00129289	0.00414908	0.00293533	0.00355357	0.00367047	0.00469333	0.00217127	0	0	0		0.00529229	0	0.00129289	0	0	0.00489141	0.00642921	0.00262219	0.00387883	0.00698478	0.0014562	0.00849762	0.00652469	0.00322831	0	0.00392126	0	0	0.00254042	0.0123651
sp0697	265483			Bacteria; Firmicutes; Clostridia; Clostridiales; Ruminococcaceae; Oscillospira		#N/A	#N/A		#N/A	#N/A		#N/A	#N/A	2	1.025	0	0.0126903	0.0196679	0.00244571	0.00932795	0.0234068	0	0.00120626	0.00361878	0	0	0	0		0	0.0418165	0	0.00357062	0.040999	0.00244571	0	0.066866	0.00775765	0	0	0	0	0	0	0	0	0	0	0
sp1452	352799			Bacteria; Firmicutes; Clostridia; Clostridiales; Lachnospiraceae		#N/A	#N/A		#N/A	#N/A		#N/A	#N/A	2	0.279	0	0.154333	0.166323	0.132068	0.0761471	0.0731075	0.0630016	0.0820674	0.0450347	0.0673094	0.0719748	0.0595136	0.0540059		0.431851	0.00669064	0.151268	0.028565	0.005857	0.132068	0.324032	0.0747325	0.0620612	0.0162978	0.0567917	0.0881628	0.063942	0.00430441	0.242884	0.045748	0.119922	0.0396296	0.0990766	0.101394
sp1391	347490			Bacteria; Firmicutes; Clostridia; Clostridiales		#N/A	#N/A		#N/A	#N/A		#N/A	#N/A	2	-0.466	0	0.0434604	0.0548266	0.0205735	0.0284171	0.0325047	0.0221253	0.00928387	0.00684587	0.00767038	0.000841235	0.00130334	0		0.153477	0.00334532	0.0659375	0.00357062	0.0035142	0.0538055	0.0205735	0.0209776	0.023273	0.0244467	0.0101934	0.105158	0.00652469	0.00430441	0.0324592	0	0.00504936	0.0144108	0.0152425	0.00494603
sp0753	268865			Bacteria; Firmicutes; Clostridia; Clostridiales; Ruminococcaceae	10	0.506	0		#N/A	#N/A	1	-0.919	0	3	-0.437	0	0.027595	0.0177678	0.0264615	0.0210959	0.0111429	0.0209221	0.0142096	0.00741756	0.0140624	0.0275425	0.0186906	0.0241018		0.0264615	0.0234172	0.0310294	0	0.0491988	0.0489141	0.0141443	0.0183554	0.0271518	0.0279391	0.00582479	0.0116842	0.0234889	0.0408919	0.0134314	0.0222205	0.0176728	0.0264198	0.00635106	0.0111286
sp0094	165241	yes	Module hub (CS)	Bacteria; Firmicutes; Clostridia; Clostridiales; Lachnospiraceae	35	0	0		#N/A	#N/A	1	3.389	0.277	3	-0.198	0	0.585544	0.322733	0.497845	0.192523	0.208659	0.170561	0.145075	0.179991	0.109127	0.512123	0.462385	0.545154		0.823481	0.419838	1.10672	0.0880753	0.497845	0.665232	0.497621	0.66866	0.0213335	0.178112	0.0582479	0.164641	0.0287086	0.176481	0.244003	0.146394	0.0366078	0.118889	0.0317553	0.608361
sp0104	169234		Module hub (CS)	Bacteria; Firmicutes; Clostridia; Clostridiales	49	0	0		#N/A	#N/A	1	3.081	0.525	3	-0.676	0	0.0709255	0.0569065	0.0550558	0.0970042	0.101261	0.0918786	0.0501046	0.0641924	0.0198948	0.0620178	0.0523541	0.0615349		0.129132	0.0551978	0.0349081	0.00714124	0.0550558	0.168754	0.0462903	0.0983323	0.110547	0.0221185	0.00728099	0.0924116	0.0913457	0.327135	0.0268628	0.198677	0.0113611	0.00840629	0.0165128	0.0828459
sp1603	466811	yes		Bacteria; Firmicutes; Clostridia; Clostridiales		#N/A	#N/A		#N/A	#N/A	1	-0.611	0.612	3	1.234	0	0.0803367	0.116389	0.0205735	0.105291	0.141982	0.0384091	0.0130467	0.0138935	0.00865555	0.0111742	0.0118768	0.00826644		0.328122	0.010036	0.0142218	0	0.0866835	0.10272	0.0205735	0.00786658	0.0349094	0.0419087	0.0189306	0.428068	0.159202	0.0193698	0.132075	0.0470551	0.0164104	0.00720539	0.00254042	0.00865555
sp0835	272757			Bacteria; Firmicutes; Clostridia; Clostridiales	3	1.235	0		#N/A	#N/A	2	-0.448	0	3	0.04	0.244	0.0640658	0.0563574	0.0745789	0.0437781	0.0697877	0.0135476	0.00790688	0.00521267	0.00511359	0.0107809	0.0104507	0.00697148		0.127015	0.0083633	0.0129289	0	0.0983975	0.127177	0.0745789	0.00262219	0.207517	0.00931305	0.0131058	0.00743542	0.0234889	0.0139893	0.0727533	0.015685	0.0126234	0.00480359	0.0114319	0.0123651
sp1381	346098			Bacteria; Firmicutes; Clostridia; Clostridiales; Lachnospiraceae	10	0.506	0		#N/A	#N/A	2	-0.448	0.56	3	-1.154	0	0.049319	0.0588809	0.0275199	0.101114	0.172085	0.0274507	0.0156834	0.0121923	0.0168126	0.00782337	0.00779369	0.0069568		0.0275199	0.0234172	0.0310294	0.00119021	0.163996	0.0929368	0.00514337	0.0262219	0.500368	0.00931305	0.0305801	0.0286795	0.00521975	0.0193698	0.189159	0.0196063	0.0214598	0.0168126	0.00254042	0.0408047
sp0778	269814			Bacteria; Firmicutes; Clostridia; Clostridiales; Ruminococcaceae; Oscillospira	19	-0.693	0.5		#N/A	#N/A	3	-0.023	0.46	3	-0.437	0	0.009785	0.00826034	0.00740921	0.0119469	0.0197754	0.00651591	0.0042302	0.00461887	0.00370952	0.00423692	0.00737841	0.00188797		0.00740921	0.00334532	0.0181005	0	0.023428	0.00978282	0.00642921	0.00393329	0.00775765	0	0.0014562	0.00743542	0.00913457	0.0602617	0.00559641	0.00130709	0.00378702	0.0144108	0.00127021	0.00370952
sp2206	4407190			Bacteria; Firmicutes; Clostridia; Clostridiales	14	-0.983	0		#N/A	#N/A	4	-0.687	0	3	-1.154	0	0.0185673	0.0135025	0.0171199	0.0130425	0.0219139	0.0064387	0.00454355	0.0044455	0.00370952	0.00369364	0.00314525	0.0025397		0.0412799	0.0250899	0.00905024	0	0.011714	0.0171199	0.0257169	0.0013111	0.00193941	0.0104772	0.00728099	0.00318661	0.00782963	0.0667183	0.00559641	0.014378	0.00126234	0	0.00762127	0.00370952
sp0350	194944			Bacteria; Firmicutes; Clostridia; Clostridiales	49	0	0		#N/A	#N/A	5	-0.541	0.32	3	2.19	0.448	0.0242832	0.0193389	0.0232721	0.0370854	0.0396981	0.0340115	0.0234508	0.0290623	0.00840629	0.026123	0.019082	0.0282445		0.0264615	0.0167266	0.0232721	0.00119021	0.0245994	0.0635883	0.0141443	0.0353996	0.0387883	0.00814892	0	0.0435503	0.0326234	0.12698	0.0111928	0.0875748	0.00378702	0.00840629	0.00762127	0.0408047
sp2109	3150250			Bacteria; Firmicutes; Clostridia; Clostridiales; Lachnospiraceae	2	0.912	0		#N/A	#N/A	6	-1.149	0	3	0.757	0	0.012981	0.0150921	0.011636	0.0124396	0.015957	0.00779364	0.00653714	0.00343942	0.00639198	0.00349807	0.0030109	0.00284341		0.0455137	0.00334532	0.011636	0	0.011714	0.0122285	0.00642921	0.00262219	0.00775765	0.00232826	0	0.0138086	0.00782963	0.0495007	0.0156699	0.00784252	0.0113611	0.0024018	0.0114319	0.00741904
sp0638	262677	yes		Bacteria; Firmicutes; Clostridia; Clostridiales; Ruminococcaceae; Oscillospira	10	-1.121	0		#N/A	#N/A	8	-0.171	0	3	2.429	0	0.0494319	0.0419524	0.0391313	0.0422175	0.0505963	0.0253563	0.00999271	0.011047	0.00767038	0.012462	0.00898206	0.0150745		0.134424	0.0334532	0.0400796	0.00119021	0.0655984	0.0391313	0.0321461	0.0550661	0.0193941	0.0500576	0.00436859	0.0148708	0.0313185	0.158187	0.00447713	0.00392126	0.0378702	0.00840629	0.00635106	0.0111286
sp1173	322464			Bacteria; Firmicutes; Clostridia; Clostridiales; Ruminococcaceae; Oscillospira	13	0.392	0		#N/A	#N/A	8	-0.171	0	3	-0.198	0	0.0388946	0.0297755	0.0301079	0.0138352	0.0112088	0.00962237	0.00813797	0.00839779	0.00392126	0.00614262	0.00562615	0.00441706		0.089969	0.0301079	0.0258578	0.00238041	0.0152282	0.0611426	0.0475762	0	0.00387883	0.00931305	0.0262116	0.00955982	0.0195741	0.00968492	0.0324592	0.00392126	0.00757404	0.00360269	0.00762127	0.00123651
sp1551	387615			Bacteria; Firmicutes; Clostridia; Clostridiales; Ruminococcaceae; Oscillospira		#N/A	#N/A		#N/A	#N/A	8	-0.716	0	3	-1.154	0	0.0012963	0.00183815	0.00105846	0.00122619	0.00134206	0.00119052	0.000422564	0.000894515	0	0.0010543	0.000516608	0.00126195		0.00105846	0.00167266	0.00517157	0	0.0011714	0	0	0.0013111	0.00387883	0	0	0	0.00130494	0.0010761	0.00223856	0	0.00252468	0	0	0
sp0762	269285			Bacteria; Firmicutes; Clostridia; Clostridiales; Ruminococcaceae		#N/A	#N/A		#N/A	#N/A	11	0.688	0	3	0.04	0.244	0.211667	0.225823	0.124731	0.182059	0.231886	0.103783	0.288891	0.385536	0.145475	0.374177	0.486993	0.22214		0.471014	0.0652338	0.592144	0.00476083	0.0784837	0.124731	0.1453	0.17962	0.0911524	0.116413	0.014562	0.718049	0.262293	0.0430441	0.0313399	0.222205	1.26486	0.0660494	0.017783	0.095211
sp1546	382998			Bacteria; Firmicutes; Clostridia; Clostridiales; Ruminococcaceae		#N/A	#N/A		#N/A	#N/A	11	-1.147	0	3	-0.915	0.444	0.00660697	0.00823408	0.00423383	0.00502016	0.00366356	0.0053709	0.00804343	0.00955628	0.0049737	0.0109091	0.0140321	0.0069828		0.00423383	0.00167266	0.0245649	0	0.00702839	0.00489141	0.00385753	0.00655549	0.00193941	0.00698478	0.00436859	0.00637322	0.0117444	0.0010761	0.00111928	0.00522835	0.0277715	0	0	0.00123651
sp0940	276996	yes		Bacteria; Firmicutes; Clostridia; Clostridiales; Ruminococcaceae; Oscillospira	52	0	0		#N/A	#N/A	12	-1.38	0	3	-0.437	0	0.0489615	0.0238027	0.0592737	0.0900848	0.0831623	0.0613824	0.018421	0.0174688	0.012009	0.0229793	0.0126299	0.0221761		0.0592737	0.0551978	0.0607659	0.00952166	0.0749695	0.0611426	0.0218593	0.106199	0.287033	0.0407446	0.0378611	0.0754164	0.0443679	0.0473485	0.0817076	0.0365984	0.0492312	0.012009	0.00635106	0.00123651
sp1439	351859	yes		Bacteria; Firmicutes; Clostridia; Clostridiales		#N/A	#N/A		#N/A	#N/A	12	-1.38	0	3	-0.915	0	0.0721136	0.0803578	0.0609128	0.0860117	0.0998368	0.0635944	0.016959	0.0179299	0.00989205	0.0214831	0.0222475	0.015636		0.24027	0.0367985	0.00905024	0.00119021	0.0609128	0.0807083	0.0758647	0.0852213	0.0407277	0.00814892	0.0232992	0.0701054	0.0796012	0.323907	0.0570834	0.015685	0.0302961	0.00720539	0.0114319	0.00989205
sp0271	189279			Bacteria; Firmicutes; Clostridia; Clostridiales; Clostridiaceae	2	-1.248	0		#N/A	#N/A		#N/A	#N/A	3	0.518	0	0.00432259	0.00254492	0.00514337	0.00616056	0.00346379	0.00654961	0.00901269	0.00806568	0.00746055	0.0084669	0.00648566	0.00574354		0.00635075	0.00167266	0.00517157	0	0.00702839	0.00489141	0.00514337	0.00262219	0.00581824	0.00931305	0.00728099	0.00318661	0.00130494	0.00968492	0.0100735	0.0274488	0.00126234	0.012009	0.00254042	0.00370952
sp0402	199445			Bacteria; Firmicutes; Clostridia; Clostridiales; Ruminococcaceae; Oscillospira	3	-1.11	0		#N/A	#N/A		#N/A	#N/A	3	0.518	0	0.0302739	0.0403239	0.0152282	0.0243751	0.0238597	0.0138	0.0269054	0.0593533	0.00618253	0.0403156	0.0860363	0.00510497		0.118547	0.0133813	0.0349081	0	0.0152282	0.0195656	0.0102867	0	0.03297	0.0698478	0.00873719	0.00849762	0.0130494	0.0473485	0.0145507	0.184299	0.0176728	0.00600449	0.0101617	0.00618253
sp1906	827522	yes		Bacteria; Firmicutes; Clostridia; Clostridiales	12	0	0		#N/A	#N/A		#N/A	#N/A	3	0.04	0	0.167226	0.116048	0.180996	0.00473666	0.010038	0	0.0124657	0.0323633	0.0011992	0.154453	0.166295	0.103945		0.180996	0.133813	0.187469	0.00833145	0.345563	0.26169	0.0527196	0	0.00775765	0	0.0014562	0.0286795	0	0	0	0	0.00126234	0.0024018	0.00889149	0
sp1610	512695	yes		Bacteria; Firmicutes; Clostridia; Clostridiales	12	1.04	0		#N/A	#N/A		#N/A	#N/A	3	-1.154	0	1.15939	1.26423	0.55677	0.920805	1.17095	0.381117	1.29309	1.345	1.19908	0.112078	0.131547	0.0830224		3.1722	0.262608	1.2373	0.0999774	2.64502	0.141851	0.55677	0.858769	2.12366	0.0849815	0.500932	0.261302	0.0313185	0.225981	3.2795	0.0287559	0.247419	1.29097	1.19908	0.661531
sp1565	401384			Bacteria; Firmicutes; Clostridia; Clostridiales; Ruminococcaceae; Oscillospira	50	0	0		#N/A	#N/A		#N/A	#N/A	3	-1.154	0	0.156368	0.240032	0.0163996	0.0147463	0.0111853	0.00981167	0.0205304	0.0365704	0.00746055	0.0111853	0.011422	0.00814914		0.0740921	0.0083633	0.0155147	0	0.0163996	0.366856	0.613347	0.0104888	0.0193941	0.0349239	0.00728099	0.00424881	0.00913457	0.0269025	0.00559641	0.0104567	0.116135	0.0252189	0.00635106	0.00370952
sp0771	269585			Bacteria; Firmicutes; Clostridia; Clostridiales; Ruminococcaceae		#N/A	#N/A		#N/A	#N/A		#N/A	#N/A	3	-1.154	0.5	0.00147633	0.00115055	0.00167266	0.000425545	0.000856078	0	0.000893398	0.00142455	0	0.000424948	0.00104091	0		0.00105846	0.00167266	0.00258578	0	0	0.00244571	0.00257169	0	0	0.00232826	0	0	0	0.0010761	0	0	0.00126234	0	0	0.00123651
sp1482	355440			Bacteria; Firmicutes; Clostridia; Clostridiales		#N/A	#N/A		#N/A	#N/A		#N/A	#N/A	3	0.757	0	0.476081	0.353447	0.425553	0.304845	0.500176	0.0868649	0.3857	0.469661	0.165692	0.116556	0.12551	0.0633288		1.08492	0.367985	0.744706	0.0226139	0.182738	0.425553	0.50405	0.0445773	0.0717583	1.50522	0.0611603	0.101971	0.0234889	0.379864	0.250719	0.126787	0.406473	0.111684	0.114319	0.165692
sp1592	441494	yes		Bacteria; Firmicutes; Clostridia; Clostridiales; Ruminococcaceae	9	0.178	0.32		#N/A	#N/A	4	0.951	0	4	1.321	0	0.0306396	0.0302231	0.0195656	0.0666514	0.0253622	0.0691551	0.0555272	0.0486091	0.0441819	0.0420645	0.0346809	0.0355867		0.0984367	0.0167266	0.0271507	0.0178531	0.0128854	0.0195656	0.0218593	0.081288	0.0717583	0.05355	0.0407735	0.113656	0.0665518	0.0731749	0.0324592	0.112409	0.0441819	0.0600449	0.0190532	0.0296762
sp1893	817550	yes		Bacteria; Firmicutes; Bacilli; Bacillales; Staphylococcaceae; Staphylococcus		#N/A	#N/A		#N/A	#N/A	4	-0.14	0	4	-0.77	0	0.00251189	0.00232315	0.00167266	0.00752129	0.00419014	0.00641491	0.000946424	0.00197075	0	0.0182597	0.0250689	0.010172		0	0.00167266	0	0.00119021	0.0046856	0.00489141	0.00514337	0.013111	0.00387883	0.00232826	0.0131058	0.00637322	0.0104395	0.00645661	0.00447713	0	0	0	0	0
sp0541	255034			Bacteria; Firmicutes; Clostridia; Clostridiales; Peptostreptococcaceae	9	-0.267	0.56		#N/A	#N/A	5	0.931	0	4	-1.189	0	0.000999974	0.00120082	0.0011714	0.00133415	0.00212169	0	0.00130863	0.00153336	0.00123651	0.00160396	0.00230014	0.000639108		0	0.00334532	0.00129289	0.00119021	0.0011714	0	0	0	0	0	0.00582479	0	0.00260988	0	0.00223856	0	0	0	0	0.00123651
sp0167	177427			Bacteria; Bacteroidetes; Bacteroidia; Bacteroidales; S24-7	5	-1.258	0.5		#N/A	#N/A	9	0.28	0	4	-1.189	0	0.0132356	0.00921879	0.011636	0.00233826	0.00397228	0	0.0122892	0.0132778	0.00720539	0.00179337	0.00219312	0.00097012		0	0.0250899	0.011636	0.00595103	0.0152282	0.0244571	0.0102867	0	0	0.00582065	0	0.00212441	0	0.010761	0	0.00653544	0.00378702	0.00720539	0.0342957	0.00123651
sp1480	355291	yes		Bacteria; Bacteroidetes; Bacteroidia; Bacteroidales; Bacteroidaceae; Bacteroides	17	-0.989	0		#N/A	#N/A	10	-0.301	0	4	-0.352	0	1.06515	0.686922	0.957953	0.28085	0.157209	0.278378	0.399367	0.35668	0.23139	0.228209	0.14408	0.223029		2.31591	0.846366	1.492	1.14141	0.350248	0.352182	0.957953	0.272708	0.391761	0.284048	0.21843	0.561905	0.336674	0.0570334	0.12424	0.443103	0.103512	0.156117	1.00855	0.657822
sp1907	827592			Bacteria; Firmicutes; Clostridia; Clostridiales; Ruminococcaceae; Ruminococcus	7	-0.394	0.5		#N/A	#N/A		#N/A	#N/A	4	-0.352	0	0.0461519	0.11242	0.00238041	0.0134069	0.0145474	0.00698358	0.00243458	0.00328308	0.0012784	0.00400236	0.00633019	0		0	0.0150539	0.00129289	0.00238041	0.0035142	0.300822	0	0.0170443	0.00581824	0.00814892	0.021843	0.00424881	0	0.00538051	0.0447713	0.00261417	0.00126234	0.0108081	0.00254042	0.00123651
sp0494	230268	yes		Bacteria; Firmicutes; Clostridia; Clostridiales; Ruminococcaceae; Ruminococcus	11	-0.098	0		#N/A	#N/A		#N/A	#N/A	4	-1.189	0	0.0858228	0.0771263	0.0489141	0.108419	0.0924375	0.102977	0.062553	0.0728453	0.0279447	0.0164316	0.0154001	0.0137917		0.214867	0.0585431	0.178419	0.0261846	0.0339706	0.0489141	0.0398611	0.209776	0.157092	0.0360881	0.00873719	0.0488613	0.225754	0.174329	0.00671569	0.243118	0.0176728	0.094871	0.0279447	0.0445142
sp0858	273806			Bacteria; Firmicutes; Clostridia; Clostridiales	19	0.277	0		#N/A	#N/A		#N/A	#N/A	4	0.484	0	0.0145119	0.0174355	0.00646446	0.0109923	0.0140311	0.0048398	0.0537607	0.0945478	0.00839439	0.00740946	0.00650576	0.00770501		0	0.0200719	0.00646446	0.00119021	0.0210852	0.0489141	0.00385753	0.0104888	0.00193941	0	0.00436859	0.00531101	0.0300136	0	0.035817	0	0.0277715	0.168126	0	0.260903
sp0334	194429			Bacteria; Bacteroidetes; Bacteroidia; Bacteroidales; Prevotellaceae		#N/A	#N/A		#N/A	#N/A		#N/A	#N/A	4	-0.352	0	1.75304	0.571371	1.68939	1.12427	1.67953	0.327057	1.44863	1.47824	1.01215	1.51889	3.12519	0.204635		2.21112	1.68939	2.5638	1.28066	0.89612	1.5677	2.06249	0.350063	0.59346	4.56456	0.0728099	2.903	0.304051	0.0764032	0.129837	0.467937	1.66629	0.349461	5.0275	2.08599
sp0708	266255			Bacteria; Firmicutes; Clostridia; Clostridiales; Ruminococcaceae; Oscillospira		#N/A	#N/A		#N/A	#N/A		#N/A	#N/A	4	-0.77	0	0.015183	0.016189	0.011636	0.00694179	0.00639551	0.00624575	0.0115879	0.010944	0.00651381	0.0129694	0.0134049	0.00757217		0	0.0267626	0.011636	0.00238041	0.0456846	0.0146742	0.00514337	0	0.0116365	0.00465652	0.0014562	0.0138086	0	0.0161415	0.00783497	0.014378	0.0176728	0.00480359	0.00381064	0.00494603
sp1590	437137			Bacteria; Proteobacteria; Betaproteobacteria; Burkholderiales; Alcaligenaceae; Sutterella		#N/A	#N/A		#N/A	#N/A		#N/A	#N/A	4	-0.77	0	0.00371412	0.00438672	0.00167266	0.00989231	0.00629791	0.00727266	0.002491	0.00528317	0	0.000208143	0.000509845	0		0	0.00167266	0.00775735	0.0107119	0.005857	0	0	0.0104888	0.00387883	0.00465652	0.0189306	0.0201818	0.00782963	0.00645661	0.00671569	0.00261417	0	0	0	0.0160746
sp1202	326567			Bacteria; Firmicutes; Clostridia; Clostridiales	1	-0.206	0		#N/A	#N/A	1	-0.611	0	5	-0.74	0	0.00265125	0.00266405	0.00334532	0.00148546	0.0019663	0.00106915	0.00379534	0.00336043	0.00254042	0.00148245	0.00149469	0.00125517		0	0.00334532	0.00646446	0	0	0.00489141	0.00385753	0.00262219	0.00581824	0	0	0.0010622	0.00130494	0.0010761	0	0.00784252	0.00757404	0.0012009	0.00254042	0.00123651
sp0380	197891			Bacteria; Bacteroidetes; Bacteroidia; Bacteroidales; S24-7	7	1.07	0		#N/A	#N/A	1	-1.227	0	5	-0.085	0	0.0078676	0.00805047	0.00642921	0.0021007	0.00263425	0.00121211	0.0137967	0.00926411	0.0138857	0.0229711	0.0153528	0.0182094		0	0.0183993	0.0193934	0	0.0035142	0.00733712	0.00642921	0.00524439	0	0.00698478	0	0	0.00130494	0.0021522	0.00111928	0.00392126	0.0138857	0.00480359	0.0165128	0.00741904
sp0235	185483			Bacteria; Firmicutes; Clostridia; Clostridiales		#N/A	#N/A		#N/A	#N/A	2	-0.448	0	5	-0.522	0	0.00237328	0.00347309	0.00167266	0.00117646	0.0011269	0.00112012	0.00247868	0.00260724	0.00127021	0.00189121	0.00172129	0.00127032		0	0.00167266	0.00258578	0	0	0.00978282	0.00257169	0.00262219	0.00193941	0.00116413	0	0	0.00260988	0.0010761	0	0.00130709	0.00126234	0.0012009	0.00127021	0.00618253
sp0322	193444			Bacteria; Firmicutes; Clostridia; Clostridiales; Lachnospiraceae; Dorea		#N/A	#N/A		#N/A	#N/A	2	-1.097	0	5	-0.74	0	0.0753387	0.191131	0.00258578	0.0066546	0.013909	0.0018422	0.0167987	0.0155727	0.00870398	0.00442738	0.00414234	0.00316706		0	0.0083633	0.00258578	0	0	0.508707	0.00771506	0.00262219	0.0407277	0	0	0.0010622	0	0.00322831	0.00559641	0.0392126	0.0340832	0.0300225	0	0.00123651
sp0648	263144	yes		Bacteria; Firmicutes; Clostridia; Clostridiales	10	-1.121	0		#N/A	#N/A	3	0.73	0	5	0.132	0	0.0026728	0.00234472	0.0023428	0.000145516	0.000411582	0	0.00218991	0.0013617	0.00217127	0.000631426	0.000691755	0.00062443		0	0.00501798	0.00517157	0	0.0023428	0.00489141	0.00128584	0	0	0.00116413	0	0	0	0	0	0.00130709	0.00378702	0.0024018	0.00381064	0.00370952
sp0691	265030			Bacteria; Firmicutes; Clostridia; Clostridiales	1	-0.206	0		#N/A	#N/A	4	-0.687	0	5	-0.522	0	0.0105867	0.00910267	0.010036	0.00485393	0.00486185	0.00342512	0.00270312	0.00256518	0.00127021	0.00295631	0.00270626	0.00255137		0	0.010036	0.0258578	0	0.011714	0.00978282	0.016716	0.00786658	0.0155153	0.00349239	0.0014562	0	0.00391481	0.00322831	0.00335785	0.00653544	0.00504936	0.0012009	0.00127021	0.00123651
sp2199	4390755			Bacteria; Tenericutes; Mollicutes; Anaeroplasmatales; Anaeroplasmataceae; Anaeroplasma	4	1.05	0		#N/A	#N/A	4	-0.14	0	5	-0.74	0.444	0.0050448	0.00698852	0.00244571	0.000327541	0.000611491	0	0.0049957	0.00593367	0.0023984	0.00126976	0.00160189	0.000637422		0	0.0150539	0.00258578	0	0.0152282	0.00244571	0	0	0	0.00116413	0.0014562	0	0	0	0	0.0117638	0.00883638	0.0156117	0.00635106	0
sp0276	189843			Bacteria; Firmicutes; Clostridia; Clostridiales	25	1	0		#N/A	#N/A	4	-0.687	0	5	0.132	0	0.0106427	0.00848131	0.0140568	0.00363959	0.00446969	0.00203304	0.00571801	0.00250438	0.00600449	0.00859928	0.00756023	0.00603251		0	0.0150539	0.0193934	0	0.0140568	0.0195656	0.00642921	0.013111	0.00387883	0.00698478	0.0014562	0	0.00260988	0.0010761	0	0.00261417	0.00757404	0.00600449	0.00762127	0.00989205
sp1282	336145			Bacteria; Firmicutes; Clostridia; Clostridiales	4	-1.125	0		#N/A	#N/A	7	0.227	0	5	-0.74	0	0.0428603	0.0905948	0.005857	0.0103399	0.011528	0.00495041	0.00334596	0.00387826	0.0024018	0.00708982	0.00942327	0.00160923		0	0.00334532	0.0155147	0	0.005857	0.247016	0.0282885	0.0249108	0.0290912	0.0162978	0.0014562	0.0010622	0	0.00430441	0.00559641	0.0104567	0.00126234	0.0024018	0.00254042	0.00865555
sp1464	353982	yes		Bacteria; Firmicutes; Clostridia; Clostridiales; Ruminococcaceae	6	-1.643	0		#N/A	#N/A	9	-1.042	0	5	-0.958	0	0.0450234	0.0441963	0.0231452	0.0740457	0.0477632	0.0730519	0.0299401	0.036032	0.0152425	0.00614817	0.0039145	0.00510443		0.00529229	0.088651	0.0982598	0.00357062	0.00819979	0.0880454	0.0231452	0.0117999	0.0756371	0.0756685	0.123777	0.0499235	0.0704666	0.157111	0.027982	0.00653544	0.0189351	0.112884	0.0152425	0.0506968
sp1074	309206			Bacteria; Firmicutes; Clostridia; Clostridiales; Lachnospiraceae; Coprococcus	9	1.514	0		#N/A	#N/A	12	0.027	0.277	5	2.097	0	0.153916	0.146785	0.113626	0.07915	0.107604	0.0273343	0.0898422	0.0778437	0.0609702	0.0909122	0.0956656	0.064139		0.00952613	0.242536	0.0879166	0.0130923	0.113626	0.425553	0.185161	0.317286	0.145456	0.0861457	0.0160182	0.00318661	0.0104395	0.0322831	0.0223856	0.230047	0.0252468	0.178934	0.0609702	0.123651
sp0585	260200	yes		Bacteria; Firmicutes; Clostridia; Clostridiales	5	-1.258	0		#N/A	#N/A		#N/A	#N/A	5	-0.958	0	0.00162291	0.00192681	0.0011714	0.000274423	0.000508264	0	0.000969691	0.00103581	0.0011992	0	0	0		0	0	0.00517157	0	0.0011714	0.00244571	0.00257169	0	0	0	0	0	0	0.0010761	0.00111928	0.00130709	0.00126234	0.0024018	0	0
sp1905	827195			Bacteria; Firmicutes; Clostridia; Clostridiales	5	-1.258	0		#N/A	#N/A		#N/A	#N/A	5	-0.522	0	0.00244855	0.00292846	0.00128584	0.000582065	0.00164633	0	0.00219352	0.00304424	0.0011992	0.00148636	0.00306993	0		0	0.00334532	0.00517157	0	0	0.00733712	0.00128584	0	0	0.00465652	0	0	0	0	0	0.00261417	0.00126234	0.00720539	0	0
sp0168	177539			Bacteria; Bacteroidetes; Bacteroidia; Bacteroidales; Prevotellaceae	10	-1.121	0		#N/A	#N/A		#N/A	#N/A	5	-0.522	0	0.00289532	0.00269751	0.00257169	0.0020908	0.00443264	0	0.00192346	0.00317955	0.00123651	0.00273524	0.00669995	0		0	0.00167266	0.00517157	0	0.0035142	0.00733712	0.00257169	0.0013111	0	0.0128054	0	0	0.00260988	0	0	0	0.00126234	0.0012009	0.0101617	0.00123651
sp1018	299943		Module hub (S)	Bacteria; Firmicutes; Bacilli; Lactobacillales; Streptococcaceae; Lactococcus	13	1.372	0		#N/A	#N/A		#N/A	#N/A	5	3.189	0	0.00326832	0.00224089	0.00258578	0.00244057	0.00278915	0.00172377	0.00535786	0.00447843	0.00480359	0.00754589	0.0059118	0.00754062		0	0.00334532	0.00258578	0.00714124	0.0023428	0.00489141	0.00257169	0	0.00387883	0.00232826	0.00436859	0	0.00782963	0	0.00111928	0.00130709	0.0063117	0.00480359	0.00635106	0.00123651
sp0947	277349	yes		Bacteria; Firmicutes; Clostridia; Clostridiales; Lachnospiraceae		#N/A	#N/A		#N/A	#N/A		#N/A	#N/A	5	-0.958	0.5	0.0491114	0.108189	0.00387868	0.156735	0.221005	0.0361654	0.520748	1.52133	0.00868508	0.00150164	0.00310685	0		0.292135	0.00501798	0.00387868	0	0.0011714	0.041577	0	0.00524439	0.16485	0.591378	0.0553355	0.0169952	0.0130494	0.00968492	0.397345	0.0182992	0	0.0264198	0	0
sp1450	352624			Bacteria; Firmicutes; Clostridia; Clostridiales		#N/A	#N/A		#N/A	#N/A		#N/A	#N/A	5	0.132	0	0.0018255	0.00169435	0.00167266	0	0	0	0.00176589	0.00337745	0	0	0	0		0	0.00167266	0.00258578	0	0.0023428	0.00489141	0.00128584	0	0	0	0	0	0	0	0	0	0.00504936	0.00960719	0	0.00123651
sp1715	567336			Bacteria; Proteobacteria; Alphaproteobacteria; Rhizobiales		#N/A	#N/A		#N/A	#N/A		#N/A	#N/A	5	-0.085	0	0.00147511	0.00110465	0.00167266	0.00244342	0.00228452	0.00181968	0.00174303	0.00225159	0.00124343	0.00053641	0.000856967	0		0	0.00167266	0.00129289	0	0.0023428	0.00244571	0.00257169	0.0013111	0.00387883	0.00232826	0.00728099	0.0010622	0.00260988	0.0010761	0	0.00261417	0.00126234	0.0012009	0	0
sp0158	175972			Bacteria; Firmicutes; Clostridia; Clostridiales		#N/A	#N/A		#N/A	#N/A		#N/A	#N/A	5	-0.74	0	0.00137937	0.00142239	0.00129289	0.000891153	0.00145075	0	0.000241252	0.000723757	0	0.000212474	0.000520453	0		0	0.00334532	0.00129289	0	0	0.00244571	0.00257169	0	0	0	0	0.0010622	0.00391481	0.0021522	0	0	0	0	0	0
sp1496	356353			Bacteria; Firmicutes; Clostridia; Clostridiales	11	-0.098	0		#N/A	#N/A	11	0.688	0	6	-0.708	0	0.0186333	0.010778	0.0181005	0.0304142	0.0193227	0.0259775	0.015572	0.0152828	0.00870398	0.00881582	0.0124116	0.00318764		0.00740921	0.0267626	0.0181005	0.00357062	0.0316278	0.0146742	0.0282885	0.066866	0	0.0256109	0.0262116	0.0403637	0.0391481	0.0193698	0.0257435	0.00130709	0.0214598	0.0012009	0.0457276	0.0321492
sp1471	354800			Bacteria; Firmicutes; Clostridia; Clostridiales; Lachnospiraceae	19	-0.693	0		#N/A	#N/A	11	-0.229	0	6	-0.088	0.375	0.0209666	0.0277342	0.0168076	0.0299953	0.0697093	0.00419597	0.00879892	0.00959763	0.0049737	0.0223016	0.032135	0.00318764		0.00211692	0.0234172	0.0168076	0	0.0222566	0.00244571	0.0797223	0.00262219	0.00193941	0.00349239	0.0116496	0.00955982	0.00391481	0.202307	0.00447713	0.00130709	0.0164104	0	0.00254042	0.0197841
sp0448	214450			Bacteria; Firmicutes; Clostridia; Clostridiales	45	0	0		#N/A	#N/A	36	0	0	6	-0.088	0	0.0176617	0.0124799	0.0193934	0.0166851	0.0359973	0.00177175	0.0314409	0.0249301	0.0326772	0.0388586	0.0303898	0.0310733		0.00105846	0.0267626	0.0193934	0.00357062	0.0363134	0.0146742	0.0218593	0.104888	0.00775765	0.00116413	0	0.0010622	0.00130494	0.0150654	0.00223856	0.0326772	0.0441819	0	0.017783	0.0111286
sp0833	272742	yes		Bacteria; Firmicutes; Clostridia; Clostridiales; Lachnospiraceae	1	-0.908	0		#N/A	#N/A		#N/A	#N/A	6	-0.088	0.5	0.0620701	0.0372576	0.0642921	0.054764	0.0497684	0.0544386	0.0134568	0.0117934	0.0111286	0.00683196	0.0060601	0.00630881		0.0264615	0.093669	0.0646446	0.00714124	0.11714	0.0611426	0.0642921	0.0799769	0.0155153	0.0651913	0.0436859	0.0127464	0	0.154959	0.0660376	0.0261417	0.0113611	0.00600449	0.00508085	0.0111286
sp1634	518967		Module hub (S)	Bacteria; Firmicutes; Clostridia; Clostridiales	16	1.507	0		#N/A	#N/A		#N/A	#N/A	6	3.013	0.197	0.0252802	0.0252229	0.0284436	0.00898204	0.0147729	0.00371284	0.0175001	0.0103276	0.0151989	0.00988769	0.00862777	0.0107063		0	0.0351259	0.0284436	0	0.0620842	0.00244571	0.048862	0.00393329	0.0446065	0.00349239	0.00436859	0.00318661	0	0.0010761	0.0111928	0.00914961	0.0302961	0.0012009	0.0279447	0.0136016
sp1070	308386			Bacteria; Firmicutes; Clostridia; Clostridiales	16	-0.904	0		#N/A	#N/A		#N/A	#N/A	6	-0.088	0.375	0.0136971	0.0137628	0.011636	0.00655073	0.00462882	0.0049825	0.0139713	0.0120243	0.0160746	0.00669357	0.00468921	0.00627142		0	0.0217446	0.011636	0.00119021	0.0398276	0.00733712	0.0141443	0.00262219	0.00969706	0.00349239	0.00436859	0.0138086	0.0117444	0.0010761	0.00559641	0.00653544	0.0176728	0	0.0381064	0.0160746
sp2182	4364237			Bacteria; Firmicutes; Clostridia; Clostridiales; Ruminococcaceae; Oscillospira	39	0	0		#N/A	#N/A		#N/A	#N/A	6	-1.329	0.5	0.00386224	0.00427395	0.00257169	0.00592162	0.00701292	0.0049825	0.000943379	0.00100724	0.0011992	0.00274131	0.00246993	0.00313477		0.00105846	0.00334532	0.0129289	0	0.0046856	0.00244571	0.00257169	0.00917768	0.0213335	0.00582065	0.00436859	0	0	0.0010761	0.00559641	0.00261417	0.00126234	0	0	0
sp0890	275288	yes		Bacteria; Firmicutes; Clostridia; Clostridiales; Ruminococcaceae; Oscillospira		#N/A	#N/A		#N/A	#N/A		#N/A	#N/A	6	-0.708	0	0.00114308	0.00117781	0.0011714	0.00013991	0.000395726	0	0.00055568	0.000918316	0	0.000847825	0.00154324	0		0	0.00167266	0.00258578	0	0.0011714	0	0.00257169	0	0	0	0	0	0	0	0.00111928	0	0	0.0012009	0	0
sp0832	272619			Bacteria; Firmicutes; Clostridia; Clostridiales		#N/A	#N/A		#N/A	#N/A		#N/A	#N/A	6	0.531	0	0.000942028	0.000948643	0.00128584	0.000728364	0.00120054	0	0.00189143	0.00317243	0	0.000213036	0.00052183	0		0	0.00167266	0.00129289	0	0.0023428	0	0.00128584	0	0	0.00116413	0	0	0.00130494	0	0.00335785	0	0	0.00720539	0	0.00741904
sp1080	309480			Bacteria; Firmicutes; Clostridia; Clostridiales; Lachnospiraceae		#N/A	#N/A		#N/A	#N/A	3	0.479	0	7	-0.625	0	0.00124254	0.00123695	0.00128584	0.000625732	0.000903827	0	0.00134002	0.0011169	0.00126234	0.00147326	0.00124178	0.00188007		0	0	0.00258578	0.00238041	0	0.00244571	0.00128584	0.0013111	0	0	0.0014562	0	0	0	0.00223856	0	0.00126234	0.0012009	0.00254042	0
sp0626	262148	yes		Bacteria; Bacteroidetes; Bacteroidia; Bacteroidales; S24-7	13	-0.588	0		#N/A	#N/A	8	1.461	0	7	0.486	0	0.00681568	0.00647167	0.00642921	0.0034131	0.00345843	0.00307035	0.0101054	0.0103587	0.00600449	0.0282028	0.0134819	0.0335829		0	0.00167266	0.0142218	0.0107119	0	0.0146742	0.00642921	0.0104888	0	0.00116413	0.0029124	0	0.00391481	0.00322831	0.00559641	0.0117638	0.00757404	0.00600449	0.00254042	0.0321492
sp0681	264657	yes		Bacteria; Bacteroidetes; Bacteroidia; Bacteroidales; S24-7	4	1.05	0		#N/A	#N/A	10	-0.301	0	7	-0.625	0	0.278193	0.32257	0.20741	0.158968	0.106437	0.109494	0.36263	0.202407	0.304597	0.318506	0.165519	0.315344		0.0296368	0.20741	0.287022	0.209476	0.0445132	0.190765	0.978526	0.220264	0.0426671	0.237483	0.096109	0.0913494	0.11353	0.105458	0.364886	0.337228	0.614759	0.22697	0.519517	0.699863
sp1600	461487	yes		Bacteria; Firmicutes; Clostridia; Clostridiales	4	-1.125	0.5		#N/A	#N/A		#N/A	#N/A	7	-0.625	0	0.122808	0.115144	0.127352	0.0171261	0.03056	0	0.230025	0.458756	0.0934131	0.140917	0.12662	0.126237		0	0.0250899	0.204277	0.127352	0.0011714	0.269028	0.232738	0	0.0795159	0.0500576	0	0.00743542	0	0	0	1.4378	0.0934131	0.180135	0.115589	0.00247301
sp0677	264534	yes		Bacteria; Bacteroidetes; Bacteroidia; Bacteroidales; S24-7	9	-0.267	0		#N/A	#N/A		#N/A	#N/A	7	-0.625	0	0.00597136	0.0108912	0.00128584	0.000543448	0.00115338	0	0.0495394	0.115931	0.0138857	0.00274484	0.00472002	0		0	0	0.0297365	0.00833145	0	0.00244571	0.00128584	0	0	0	0	0	0	0.00322831	0.00111928	0.015685	0.0138857	0.00840629	0.0165128	0.00247301
sp0943	277224			Bacteria; Firmicutes; Clostridia; Clostridiales		#N/A	#N/A		#N/A	#N/A		#N/A	#N/A	7	-1.181	0.5	0.0110516	0.015872	0.00501798	0.0253523	0.0286223	0.0134414	0.0141963	0.0236343	0	0.00127484	0.00312272	0		0	0.00501798	0	0.0130923	0.0152282	0.0440227	0	0.0471995	0	0.0139696	0	0.0647944	0.063942	0.0129132	0	0	0.00252468	0	0	0.0680079
sp0883	275069	yes		Bacteria; Firmicutes; Clostridia; Clostridiales	3	-0.043	0		#N/A	#N/A	1	-0.611	0.593	8	-1.14	0	0.987389	1.06223	0.562042	1.915	1.67005	1.51497	0.472417	0.464399	0.602851	0.63058	0.711939	0.410349		0.562042	1.83993	1.33426	0.111879	2.84181	0.112502	0.109297	2.55795	1.50886	0.0221185	0.432491	1.52107	0.759474	3.67381	4.84425	0.75811	0.616022	0.602851	1.3261	0.0630618
sp0338	194656			Bacteria; Firmicutes; Clostridia; Clostridiales		#N/A	#N/A		#N/A	#N/A	1	-0.611	0	8	0.198	0	0.00283763	0.00200295	0.0035142	0.00248005	0.00242115	0.00242422	0.000983082	0.00153382	0	0.00148245	0.00149469	0.00125517		0.00423383	0.00334532	0.00387868	0	0.0035142	0.00489141	0	0	0.00387883	0.00465652	0	0	0.00260988	0.00645661	0.00223856	0.00392126	0.00252468	0.0024018	0	0
sp0613	261551			Bacteria; Firmicutes; Clostridia; Clostridiales	8	2.06	0		#N/A	#N/A	2	-0.773	0	8	-0.693	0.444	0.254274	0.24157	0.220223	0.391407	0.37283	0.269339	0.298079	0.377138	0.160674	0.303199	0.283189	0.292655		0.0889105	0.224136	0.0801593	0.00833145	0.220223	0.481804	0.676353	0.255664	0.946433	1.0093	0.0611603	0.29423	0.0743815	0.283015	0.207067	0.819544	0.00757404	0.169327	0.332796	1.0399
sp0688	264941			Bacteria; Firmicutes; Clostridia; Clostridiales; Ruminococcaceae; Oscillospira		#N/A	#N/A		#N/A	#N/A	2	2.471	0	8	1.536	0	0.606613	0.48997	0.513507	0.521383	0.537662	0.265089	0.301223	0.308838	0.223557	0.170409	0.0908462	0.21444		0.809721	0.513507	0.477077	0.0368964	1.03786	1.3378	0.0334319	0.675215	1.1365	0.0884739	0.0975652	0.203943	0.326234	1.50547	0.137672	0.0509764	0.536494	1.00755	0.223557	0.288106
sp0408	200157			Bacteria; Firmicutes; Clostridia; Clostridiales; Lachnospiraceae	10	0.506	0		#N/A	#N/A	5	-1.278	0	8	-0.247	0	0.012986	0.0152413	0.00669064	0.0350918	0.069013	0.00480649	0.00445437	0.00431326	0.00360269	0.00306058	0.00138521	0.00317044		0.00846767	0.00669064	0.00646446	0	0.0374848	0.0317942	0	0.00524439	0.19976	0	0.00436859	0.00955982	0.00260988	0.00322831	0.0559641	0.0104567	0.0113611	0.00360269	0	0.00741904
sp2198	4390359	yes		Bacteria; Firmicutes; Bacilli; Bacillales; Planococcaceae; Lysinibacillus; boronitolerans		#N/A	#N/A		#N/A	#N/A	9	-1.042	0	8	0.644	0	0.00156135	0.00122188	0.00167266	0	0	0	0	0	0	0.0031384	0.00471937	0.00189269		0.00317538	0.00167266	0.00129289	0	0.0023428	0.00244571	0	0	0	0	0	0	0	0	0	0	0	0	0	0
sp1166	321972	yes		Bacteria; Bacteroidetes; Bacteroidia; Bacteroidales; Bacteroidaceae; Bacteroides; acidifaciens	1	0.495	0		#N/A	#N/A	10	-0.301	0	8	-0.247	0	0.242096	0.24543	0.210878	0.0327727	0.0323941	0.0247038	0.117615	0.0714033	0.102249	0.217285	0.0833898	0.246673		0.00952613	0.265953	0.21462	0.754591	0.040999	0.198102	0.210878	0.104888	0.0193941	0.0407446	0.0422297	0.00743542	0.0300136	0.010761	0.00671569	0.158158	0.102249	0.0984737	0.0698617	0.136016
sp1284	336214	yes		Bacteria; Bacteroidetes; Bacteroidia; Bacteroidales; Rikenellaceae	7	-1.126	0		#N/A	#N/A		#N/A	#N/A	8	-1.14	0	0.032245	0.0573979	0.010036	0.134659	0.251453	0.049049	0.381895	0.398915	0.192731	0.0067159	0.00577286	0.00571248		0.160886	0.010036	0.00258578	0.00119021	0.0163996	0.0269028	0.00771506	0.136354	0.00193941	0.00931305	0.0771785	0.0690432	0.00782963	0.0290548	0.746561	0.0797323	0.0113611	0.0192144	0.983144	0.145908
sp1402	348404			Bacteria; Firmicutes; Clostridia; Clostridiales	7	0.338	0		#N/A	#N/A		#N/A	#N/A	8	-1.14	0	0.0218437	0.0169061	0.0150539	0.019838	0.0172409	0.0182278	0.0261879	0.0286322	0.0217327	0.0319356	0.025601	0.0295452		0.0560983	0.0150539	0.011636	0.00595103	0.0304564	0.0195656	0.0141443	0.0196665	0	0.0209544	0.0101934	0.0541723	0.0326234	0.00430441	0.0167892	0.00653544	0.00504936	0	0.0444574	0.00370952
sp0379	197825			Bacteria; Firmicutes; Clostridia; Clostridiales		#N/A	#N/A		#N/A	#N/A		#N/A	#N/A	8	-0.693	0	0.00271128	0.00310185	0.00258578	0.00416357	0.00355801	0.00372916	0.00501687	0.00617373	0.00254042	0.000426072	0.00104366	0		0.00317538	0.00501798	0.00258578	0	0.00819979	0	0	0.00786658	0.00193941	0	0	0.00743542	0.00521975	0.00860882	0.00223856	0.00653544	0.00757404	0	0.00254042	0.0173111
sp1723	569807			Bacteria; Cyanobacteria; 4C0d-2; YS2		#N/A	#N/A		#N/A	#N/A	1	0.927	0	9	0.926	0	0.00195893	0.00261205	0.00167266	0.00582065	0.0164633	0	0.0102818	0.0175793	0	0.0209479	0.0211449	0.0184314		0.00211692	0.00167266	0.00258578	0	0	0.00733712	0	0	0	0.0465652	0	0	0	0	0	0	0.0391325	0	0.0114319	0
sp1725	571744			Bacteria; Firmicutes; Bacilli; Lactobacillales; Streptococcaceae; Lactococcus		#N/A	#N/A		#N/A	#N/A	1	-0.919	0	9	-1.137	0	0.0103728	0.00676316	0.0083633	0.0113505	0.00596868	0.0101852	0.0175115	0.0153296	0.0140624	0.0240177	0.0214986	0.0150891		0.00423383	0.0083633	0.00387868	0.0214237	0.00937119	0.00733712	0.0180018	0.00917768	0.0155153	0.00814892	0.0232992	0.00849762	0.0117444	0.00322831	0.0111928	0.0117638	0.0113611	0.0156117	0.0139723	0.0148381
sp0559	259120			Bacteria; Firmicutes; Clostridia; Clostridiales; Ruminococcaceae	3	-0.896	0		#N/A	#N/A	38	0	0	9	0.238	0	0.00511228	0.00873939	0.00105846	0.00555409	0.00357985	0.00442286	0.00371088	0.00446702	0.00217127	0.0071957	0.00750776	0.00570794		0.00105846	0.00167266	0.0232721	0	0	0.00978282	0	0.00262219	0.00775765	0.0104772	0.00436859	0.0010622	0.0104395	0.00322831	0.00447713	0.00392126	0.00378702	0.0108081	0.0114319	0
sp0842	273100			Bacteria; Firmicutes; Clostridia; Clostridiales	21	-0.75	0		#N/A	#N/A	3	0.479	0	10	-1.042	0	0.0271585	0.0249573	0.016716	0.0373377	0.0802472	0.00975808	0.00495304	0.00555591	0.00370952	0.00526194	0.00500553	0.00442186		0.0529229	0.0083633	0.0659375	0.00714124	0.0023428	0.0366856	0.016716	0.00786658	0.00193941	0.0221185	0.0116496	0.0191196	0.234889	0	0.00111928	0.014378	0.00126234	0.0012009	0	0.00370952
sp0866	274115	yes		Bacteria; Firmicutes; Clostridia; Clostridiales	3	1.662	0		#N/A	#N/A		#N/A	#N/A	10	0.208	0	1.36028	1.47428	0.47319	1.46556	0.490194	1.24454	2.57415	1.73574	2.12507	0.147245	0.219438	0.076526		0.0444553	2.47052	0.199105	0.284459	2.23737	3.81285	0.47319	1.23243	1.13068	1.79625	2.43476	0.919867	1.25666	1.22676	1.72705	3.11479	0.932869	4.45894	2.12507	4.39578
sp1909	828435			Bacteria; Firmicutes; Erysipelotrichi; Erysipelotrichales; Erysipelotrichaceae	22	0.816	0		#N/A	#N/A		#N/A	#N/A	10	0.208	0	0.393875	0.434163	0.309001	0.326438	0.274059	0.279086	0.211773	0.229569	0.137908	0.233122	0.286631	0.119478		1.19077	0.0133813	0.309001	0.45823	0.011714	0.0758169	0.698213	0.368418	0.0523641	0.189753	0.646552	0.672374	0.11353	0.0021522	0.566357	0.00261417	0.483476	0.0780584	0.288338	0
sp0509	234054	yes		Bacteria; Firmicutes; Clostridia; Clostridiales		#N/A	#N/A		#N/A	#N/A		#N/A	#N/A	10	-1.042	0	0.0386406	0.0642466	0.00423383	0.00167844	0.0028367	0	0.00326793	0.00648576	0	0.00349155	0.00318744	0.00286234		0.00423383	0.168939	0.0103431	0.00357062	0.0808265	0	0.00257169	0	0	0.00698478	0	0.0010622	0	0.00538051	0	0.00261417	0	0	0.00762127	0
sp1295	337004			Bacteria; Bacteroidetes; Bacteroidia; Bacteroidales; S24-7		#N/A	#N/A		#N/A	#N/A		#N/A	#N/A	11	1.87	0	0.0015921	0.00143947	0.00119021	0.000667763	0.000968093	0	0.00702686	0.00301875	0.00767038	0.00517726	0.00447559	0.00446701		0.00105846	0	0.00387868	0.00119021	0	0.00244571	0.00257169	0	0.00193941	0.00116413	0	0	0	0	0.00223856	0.00522835	0.00252468	0.00960719	0.00889149	0.00989205
sp1370	344329			Bacteria; Firmicutes; Clostridia; Clostridiales; Ruminococcaceae		#N/A	#N/A		#N/A	#N/A	2	0.2	0	12	-1.224	0.444	0.416153	0.474753	0.178732	0.179409	0.129785	0.102535	0.127436	0.0848641	0.112522	0.274053	0.236988	0.299993		1.15372	0.112068	1.04595	0.0297552	0.104255	0.288593	0.178732	0.094399	0.0930918	0.409774	0.110671	0.073292	0.0822111	0.25396	0.317876	0.311087	0.0467066	0.0612458	0.134642	0.112522
sp0332	194341			Bacteria; Bacteroidetes; Bacteroidia; Bacteroidales; Bacteroidaceae; Bacteroides	6	-0.58	0		#N/A	#N/A	19	0	0	14	1.581	0	0.0471676	0.0592449	0.0238041	0.00226631	0.00472895	0	0.0207643	0.0242387	0.0215936	0.0450973	0.0620395	0.0271743		0	0.160575	0	0.0238041	0.0726267	0.00244571	0.0707214	0	0.0135759	0.00349239	0	0.0010622	0	0	0	0.045748	0.0694287	0.0228171	0.0215936	0.00123651
sp1130	316761			Bacteria; Bacteroidetes; Bacteroidia; Bacteroidales; Bacteroidaceae; Bacteroides; eggerthii	6	1.546	0		#N/A	#N/A	19	0	0	14	0	0	0.0710733	0.0908322	0.0202335	0.0107274	0.0172676	0	0.0246034	0.030824	0.0130276	0.0695146	0.100873	0.0378566		0	0.229154	0	0.0202335	0.155796	0.00489141	0.0874373	0	0.0193941	0.0186261	0	0.0477991	0	0	0	0.075811	0.0732157	0.0276207	0.0317553	0
sp0249	186981			Bacteria; Bacteroidetes; Bacteroidia; Bacteroidales; [Barnesiellaceae]		#N/A	#N/A		#N/A	#N/A		#N/A	#N/A	14	0	0	0.00256111	0.00425923	0.0011714	0.000242427	0.000685686	0	0.00151168	0.00225842	0	0.00126371	0.00252296	0		0	0.0117086	0	0.00119021	0.0011714	0	0.00385753	0	0.00193941	0	0	0	0	0	0	0.00392126	0.0063117	0.0012009	0	0
sp0436	211378			Bacteria; Bacteroidetes; Bacteroidia; Bacteroidales; S24-7		#N/A	#N/A		#N/A	#N/A		#N/A	#N/A	16	1	0	0.00139005	0.000880345	0.00119021	0.000667972	0.00098348	0	0.000133244	0.000399733	0	0.000424948	0.00104091	0		0.00105846	0	0.00129289	0.00119021	0.0011714	0.00244571	0.00257169	0	0.00193941	0.00232826	0	0	0	0.0010761	0	0	0	0	0	0
sp1286	336277			Bacteria; Firmicutes; Clostridia; Clostridiales		#N/A	#N/A		#N/A	#N/A	1	0.619	0.37	17	-0.5	0	0.00271876	0.00273076	0.00357062	0.117325	0.331375	0	0.0573065	0.140929	0	0.0474449	0.0394322	0.0554565		0	0.00669064	0.00387868	0.00357062	0	0.00489141	0	0.937434	0	0.00116413	0	0	0	0	0	0.00784252	0	0.070853	0	0
sp2224	4435934			Bacteria; Firmicutes; Clostridia; Clostridiales		#N/A	#N/A		#N/A	#N/A	6	-0.106	0	17	-0.5	0	0.00291472	0.00409523	0.00119021	0.00213397	0.00322612	0.00121211	0.00132202	0.00141724	0.00123651	0.000841797	0.0010243	0.000637422		0	0.00167266	0.00775735	0.00119021	0	0.00978282	0	0.00262219	0.00969706	0.00232826	0	0	0.00130494	0	0.00111928	0.00261417	0.00126234	0	0	0.00123651
sp1144	320070			Bacteria; Firmicutes; Clostridia; Clostridiales; Ruminococcaceae; Ruminococcus	9	-1.158	0		#N/A	#N/A		#N/A	#N/A	17	2	0	0.00200153	0.00254038	0.00129289	0.0131436	0.0156877	0.0048398	0.00519728	0.00643965	0.00370952	0.00263944	0.00127861	0.00251128		0.00740921	0.00167266	0.00129289	0.00119021	0	0.00244571	0	0.0249108	0.0193941	0	0.00436859	0.00531101	0.00260988	0.0451963	0.00335785	0.0209134	0.0063117	0.0024018	0.00127021	0.00370952
sp1327	339886			Bacteria; Firmicutes; Clostridia; Clostridiales		#N/A	#N/A		#N/A	#N/A	3	-0.778	0	18	0	0	0.00157005	0.00190567	0.00105846	0.00303335	0.00279851	0.00222633	0.000811396	0.00158995	0	0.00190685	0.00299755	0.00062443		0.00105846	0	0	0	0.0023428	0.00244571	0.00514337	0	0.00775765	0.00232826	0.0014562	0.00212441	0.00521975	0.00538051	0	0	0.00126234	0	0	0
sp0955	279115			Bacteria; Firmicutes; Clostridia; Clostridiales		#N/A	#N/A		#N/A	#N/A		#N/A	#N/A	18	0	0	0.00256332	0.00352	0.00128584	0.00243837	0.00276627	0.00177483	0.000713902	0.000941291	0	0.000639108	0.00156549	0		0.00952613	0	0	0	0.0046856	0.00244571	0.00128584	0.0013111	0.00387883	0	0	0.00424881	0.00782963	0	0.00223856	0.00261417	0.00126234	0	0.00127021	0
sp1259	333471			Bacteria; Firmicutes; Clostridia; Clostridiales	12	2.081	0		#N/A	#N/A		#N/A	#N/A	19	1	0	0.145405	0.164067	0.0880454	0.134414	0.206412	0.0237524	0.474429	0.608902	0.326182	0.414503	0.257402	0.349669		0.125957	0.0351259	0.46932	0.0464181	0.0035142	0.0880454	0.249454	0.487728	0	0.0162978	0.0902842	0.00637322	0.00130494	0.031207	0.442116	0.00653544	0.107299	0.60165	0.495383	0.315309
sp0914	276149	yes		Bacteria; Bacteroidetes; Bacteroidia; Bacteroidales; Porphyromonadaceae; Parabacteroides	14	-0.983	0		#N/A	#N/A		#N/A	#N/A	19	1	0	0.0649232	0.0640967	0.0440227	0.014319	0.0125856	0.0117726	0.00843331	0.00549145	0.00651381	0.0182422	0.00911111	0.0171611		0.0698583	0.0217446	0.199105	0.040467	0.0046856	0.0440227	0.0745789	0.0380218	0	0.00232826	0.0131058	0.0169952	0.0104395	0.0258264	0.00783497	0.015685	0.00252468	0.0012009	0.0101617	0.00618253
sp0844	273136			Bacteria; Firmicutes; Clostridia; Clostridiales		#N/A	#N/A		#N/A	#N/A	1	-0.303	0.32	20	1.732	0	0.0044785	0.00756626	0.00105846	0.172769	0.462478	0.00210867	0.004545	0.0113302	0	0.00912595	0.0163587	0.00314739		0.00105846	0	0	0.00238041	0	0.00733712	0.0205735	0	1.31686	0.0244467	0.0029124	0	0.00130494	0.0355114	0.00111928	0.00261417	0	0	0.00127021	0.0346222
sp0945	277293			Bacteria; Firmicutes; Clostridia; Clostridiales	3	-0.683	0		#N/A	#N/A	4	-0.14	0	20	-0.577	0	0.0205058	0.0217391	0.00635075	0.0358445	0.0406075	0.0262881	0.0145171	0.0143426	0.0168126	0.0253049	0.0308059	0.0178211		0.00635075	0.0334532	0.0530086	0.00238041	0.0421704	0.00489141	0.00128584	0.121932	0.0523641	0.00116413	0.0014562	0.0116842	0.00913457	0.0408919	0.0481291	0.0287559	0.0176728	0.0168126	0.0342957	0.00123651
sp0438	211761	yes		Bacteria; Bacteroidetes; Bacteroidia; Bacteroidales; S24-7		#N/A	#N/A		#N/A	#N/A		#N/A	#N/A	20	-0.577	0	0.00226072	0.00209856	0.00211692	0.000267288	0.000494935	0	0.00231234	0.00238714	0.00130709	0.00083678	0.00129636	0		0.00211692	0	0.00129289	0.00238041	0	0.00489141	0.00514337	0	0	0	0	0.0010622	0	0.0010761	0	0.00130709	0.00252468	0.00720539	0.00508085	0
sp1240	331720			Bacteria; Bacteroidetes; Bacteroidia; Bacteroidales; S24-7	9	1.959	0		#N/A	#N/A		#N/A	#N/A	22	0	0	0.00798651	0.00894756	0.00238041	0.00183067	0.00237716	0.00106915	0.00787388	0.00586866	0.00653544	0.00729389	0.00499544	0.00732554		0.00211692	0.00167266	0.0168076	0.00238041	0	0.00978282	0.0231452	0	0	0.00698478	0.0029124	0.0010622	0.00260988	0.0010761	0	0.00653544	0.0113611	0.0132099	0.0152425	0.00494603
sp1735	578016			Bacteria; Bacteroidetes; Bacteroidia; Bacteroidales; Porphyromonadaceae; Parabacteroides; distasonis	11	-1.032	0		#N/A	#N/A		#N/A	#N/A	23	0	0	0.0112735	0.0130017	0.00819979	0.00136476	0.00265538	0	0.00337787	0.00253581	0.00261417	0.00296127	0.00466235	0		0.00952613	0.0117086	0.00775735	0.0392768	0.00819979	0.00244571	0	0.00393329	0	0.00698478	0	0	0	0	0	0.00261417	0.00504936	0.0012009	0.00381064	0.00247301
sp0196	180834	yes		Bacteria; Bacteroidetes; Bacteroidia; Bacteroidales; Bacteroidaceae; Bacteroides		#N/A	#N/A		#N/A	#N/A	8	-0.716	0	24	0	0	0.00481907	0.00708258	0.00167266	0	0	0	0.000142044	0.000426132	0	0.00675702	0.00929812	0.00318764		0	0.00167266	0.011636	0.0178531	0	0	0.00257169	0	0	0	0	0	0	0	0	0	0	0	0	0
sp0441	212219		Module hub (N)	Bacteria; Bacteroidetes; Bacteroidia; Bacteroidales; S24-7	10	3.219	0		#N/A	#N/A	21	0	0	24	0	0	0.0262489	0.024098	0.0234172	0.0175939	0.0302746	0.00627024	0.0210589	0.0113823	0.0195414	0.00561634	0.00732169	0.0035411		0.00529229	0.0234172	0.071109	0.0333258	0.0046856	0.00733712	0.0385753	0.0904657	0.0135759	0.0209544	0.00582479	0.0010622	0	0.0021522	0.00671569	0.0405197	0.0328208	0.0192144	0.0101617	0.0222571
sp0222	183545			Bacteria; Firmicutes; Clostridia; Clostridiales; Ruminococcaceae; Oscillospira	7	1.07	0.444		#N/A	#N/A	12	-0.676	0	25	0	0	0.074226	0.0437531	0.0709255	0.0856355	0.141447	0.0415323	0.0743045	0.079193	0.0810394	0.0320243	0.0302408	0.0300168		0.0455137	0.112068	0.0749877	0.0654614	0.142911	0.0709255	0.00771506	0.0117999	0.056243	0.0454011	0.0101934	0.078603	0.43063	0.0376636	0.0145507	0.0810394	0.0871014	0.0924692	0.0215936	0.132306
sp0581	259983			Bacteria; Firmicutes; Clostridia; Clostridiales; Lachnospiraceae; [Ruminococcus]; gnavus		#N/A	#N/A		#N/A	#N/A		#N/A	#N/A	26	0	0	0.00128977	0.00173796	0.0011714	0.000163117	0.000461365	0	0.000421655	0.00089354	0	0.000208143	0.000509845	0		0	0.00167266	0.00129289	0	0.0011714	0.00489141	0	0	0	0	0	0	0.00130494	0	0	0	0.00252468	0	0.00127021	0
sp0523	244484			Bacteria; Firmicutes; Clostridia; Clostridiales; Ruminococcaceae	35	0	0		#N/A	#N/A	9	-0.16	0	29	0	0	0.0239912	0.0159025	0.0284352	0.0309576	0.0167857	0.0290686	0.019867	0.0153046	0.0156117	0.00722544	0.0119002	0.00249772		0.011643	0.0284352	0.0387868	0.00357062	0.0386562	0.0391313	0.00771506	0.0301552	0.0426671	0.0628631	0.0131058	0.0382393	0.0143543	0.0182937	0.027982	0.0352913	0.00757404	0.0156117	0.00381064	0.0457507
sp0980	289933			Bacteria; Firmicutes; Bacilli; Lactobacillales	2	-1.248	0.5		#N/A	#N/A		#N/A	#N/A	30	0	0	0.00493016	0.00940247	0.00119021	0.00333227	0.00418768	0.001887	0.00818342	0.0129149	0.0012784	0.00726318	0.00917969	0.00444865		0	0	0.0258578	0.00119021	0	0.00489141	0.00257169	0.0117999	0	0.00116413	0.00436859	0	0.00260988	0	0.00671569	0.0182992	0.0391325	0.0012009	0.00635106	0.00494603
sp0317	192878			Bacteria; Firmicutes; Clostridia; Clostridiales; Lachnospiraceae; Coprococcus	8	0.453	0		#N/A	#N/A	1	-0.611	0.375	31	0	0	0.00230304	0.00233943	0.00244571	0.00284687	0.00285131	0.00259496	0.0023252	0.000996287	0.0023984	0.00358555	0.00379301	0.00253632		0	0.00501798	0	0	0.0035142	0.00244571	0.00514337	0.0013111	0.00387883	0.00698478	0	0	0.00521975	0.00538051	0	0.00392126	0.00126234	0.0024018	0.00254042	0.00370952
sp0667	263946			Bacteria; Firmicutes; Clostridia; Clostridiales; Lachnospiraceae; [Ruminococcus]; gnavus	5	-0.272	0		#N/A	#N/A		#N/A	#N/A	31	0	0	0.00353983	0.00405512	0.00244571	0.000602197	0.000955103	0	0.00340334	0.00509475	0.0011992	0.000422877	0.00065513	0		0	0.00501798	0	0	0.00702839	0.00244571	0.0102867	0.00262219	0	0	0	0	0	0.0010761	0.00111928	0.0117638	0.0126234	0	0	0
sp2191	4378740			Bacteria; Bacteroidetes; Bacteroidia; Bacteroidales; Prevotellaceae; Prevotella		#N/A	#N/A		#N/A	#N/A		#N/A	#N/A	33	0	0	0.0171488	0.0326328	0.00702839	0	0	0	0.00109477	0.00217324	0	0.0117282	0.012097	0.00949451		0	0	0.00775735	0.0904557	0.00702839	0.0122285	0.00257169	0	0	0	0	0	0	0	0	0	0.00504936	0.00480359	0	0
sp2192	4384016			Bacteria; Proteobacteria; Betaproteobacteria; Burkholderiales; Comamonadaceae		#N/A	#N/A		#N/A	#N/A		#N/A	#N/A	33	0	0	0.00106881	0.00112859	0.0011714	0.00104249	0.000928149	0.00130802	0.00227706	0.00250111	0.00217127	0.00085489	0.00156415	0		0	0	0.00129289	0	0.0011714	0.00244571	0.00257169	0.0013111	0.00193941	0.00232826	0.0014562	0	0.00130494	0	0	0	0.00126234	0.0024018	0.00254042	0.00123651
sp1443	352008			Bacteria; Firmicutes; Clostridia; Clostridiales; Lachnospiraceae; [Ruminococcus]; gnavus		#N/A	#N/A		#N/A	#N/A		#N/A	#N/A	35	0	0	0.00362136	0.0036268	0.0046856	0.00869652	0.0129348	0.00320239	0.0014963	0.00273502	0	0.000210403	0.00051538	0		0.00740921	0.0083633	0	0	0.0046856	0.00489141	0	0.00262219	0	0.00349239	0.0029124	0.0393015	0.0104395	0.00968492	0.00111928	0.00130709	0	0	0	0
sp0194	180381			Bacteria; Firmicutes; Clostridia; Clostridiales; Ruminococcaceae; Ruminococcus	21	0.5	0		#N/A	#N/A	37	0	0	36	0	0	0.0162833	0.012112	0.0154301	0.0167553	0.0144309	0.0125863	0.00984601	0.0109999	0.00383519	0.0178298	0.0202083	0.00941391		0.00846767	0.0250899	0.00258578	0.00357062	0.0245994	0.0342399	0.0154301	0.0157332	0.00969706	0.00349239	0.0189306	0.010622	0.0104395	0.0505768	0.0145507	0.0104567	0.00378702	0.0156117	0	0.00370952
sp0717	266715	yes		Bacteria; Firmicutes; Clostridia; Clostridiales; Ruminococcaceae	6	-1.643	0		#N/A	#N/A	1	1.235	0	37	0	0	0.00372898	0.00492471	0.00167266	0.00488506	0.00461358	0.00325051	0.00121414	0.00104194	0.00123651	0.00465607	0.00593382	0.00191732		0.00105846	0.00167266	0.00387868	0.00119021	0.0023428	0.0146742	0.00128584	0.00262219	0.00387883	0.00116413	0.0014562	0.00743542	0.00521975	0.0150654	0.00223856	0.00130709	0.00252468	0.0012009	0	0.00123651
sp1582	425767			Bacteria; Firmicutes; Clostridia; Clostridiales; Clostridiaceae; Candidatus Arthromitus	9	1.069	0		#N/A	#N/A		#N/A	#N/A	38	0	0	0.00377893	0.00705043	0.00119021	0.00100557	0.00200877	0	0.00290606	0.00334052	0.00130709	0.000841613	0.00206152	0		0.00105846	0.00334532	0.00129289	0.00119021	0	0.0195656	0	0	0.00581824	0.00116413	0	0.0010622	0	0	0	0.00130709	0.00504936	0.00480359	0.00381064	0.00123651
sp0134	174441			Bacteria; Firmicutes; Clostridia; Clostridiales; Ruminococcaceae; Oscillospira		#N/A	#N/A		#N/A	#N/A		#N/A	#N/A	38	0	0	0.00205503	0.00263722	0.00119021	0.00519497	0.0062153	0.00342512	0.000274568	0.000545104	0	0.00105823	0.00169013	0		0.00635075	0.00167266	0.00517157	0.00119021	0	0	0	0	0.00193941	0.00349239	0.0014562	0.00743542	0.0195741	0.00430441	0.00335785	0	0	0.0012009	0.00127021	0
sp1073	309133			Bacteria; Firmicutes; Bacilli; Lactobacillales; Enterococcaceae	2	-0.528	0		#N/A	#N/A		#N/A	#N/A	40	0	0	0.0336068	0.051804	0.01376	0.0210306	0.021362	0.0156053	0.0387695	0.0536426	0.0136777	0.0351633	0.0320849	0.0223452		0.01376	0.010036	0.146097	0.00357062	0.0011714	0.0464684	0.0141443	0.0629327	0.0116365	0.00349239	0.0029124	0.0308039	0.0195741	0.0010761	0.035817	0.075811	0.166629	0.00480359	0.0330255	0.0408047
sp0928	276542			Bacteria; Bacteroidetes; Bacteroidia; Bacteroidales; S24-7	9	1.959	0		#N/A	#N/A	4	-0.14	0.444	41	0	0	0.0234058	0.0260352	0.0107119	0.00625109	0.00704928	0.00408181	0.0335026	0.0311874	0.0422765	0.0165298	0.00947853	0.0158786		0.00211692	0.00334532	0.047837	0.0107119	0.0011714	0.0317942	0.0668638	0.0013111	0.00581824	0.0221185	0.0029124	0.00424881	0.00391481	0.00968492	0	0.0496693	0.0467066	0.046835	0.0952659	0.0123651
sp0733	267743			Bacteria; Firmicutes; Clostridia; Clostridiales	7	0.338	0		#N/A	#N/A	11	-1.147	0	48	0	0	0.149725	0.271875	0.0317805	0.11319	0.113957	0.0914191	0.0699968	0.0708659	0.0605888	0.0111837	0.00968055	0.0069986		0.0190523	0.0317805	0.756342	0.00476083	0.0046856	0.124731	0.106725	0.0629327	0.358791	0.119905	0.0305801	0.142335	0.0300136	0.00538051	0.15558	0.137244	0.070691	0.162121	0.00127021	0.0605888
sp0470	221299			Bacteria; Firmicutes; Bacilli; Lactobacillales; Lactobacillaceae; Lactobacillus	13	-0.588	0		#N/A	#N/A		#N/A	#N/A	49	0	0	0.00889705	0.00744414	0.00978282	0.0168736	0.0151828	0.011065	0.00967869	0.00772886	0.00653544	0.0155747	0.0197411	0.00880698		0.00211692	0.00334532	0	0.0202335	0.0152282	0.00978282	0.0115726	0.0104888	0.0155153	0.0116413	0.0407735	0.00849762	0.0404531	0.00538051	0.00223856	0.00653544	0.0113611	0.00600449	0.00889149	0.00247301
sp1136	318370			Bacteria; Firmicutes; Clostridia; Clostridiales; Ruminococcaceae	3	-1.11	0		#N/A	#N/A		#N/A	#N/A	52	0	0	0.00979777	0.0155022	0.00385753	0.0088215	0.011911	0.00445267	0.0185975	0.0198897	0.012009	0.00349266	0.004734	0.00097012		0.00423383	0.0117086	0.0439583	0.00238041	0	0.00244571	0.00385753	0.0367107	0.00969706	0.00465652	0.0014562	0.00424881	0.00260988	0	0.0111928	0.0169921	0.0277715	0.012009	0.00762127	0.0136016
sp0935	276762			Bacteria; Firmicutes; Clostridia; Clostridiales	1	-0.908	0		#N/A	#N/A	1	-0.611	0	55	0	0	0.0274926	0.028144	0.016716	0.0409246	0.0927333	0.0106733	0.00894275	0.00974051	0.00480359	0.00691924	0.00872193	0.00447207		0.0571568	0.0083633	0.0724019	0.00357062	0	0.0342399	0.016716	0.00393329	0.00969706	0.0128054	0.0116496	0.0138086	0.270122	0.00538051	0	0.0274488	0.00378702	0.00480359	0	0.00618253
sp0837	272834	yes		Bacteria; Firmicutes; Clostridia; Clostridiales; Ruminococcaceae; Oscillospira		#N/A	#N/A		#N/A	#N/A	9	-1.042	0	57	0	0	0.0901423	0.220398	0.00669064	0.118325	0.0971987	0.105192	0.0759625	0.156594	0.0217127	0.0475171	0.0635689	0.017601		0.589561	0.00669064	0	0	0	0.0244571	0.0102867	0.0616216	0.312245	0.00931305	0.0495107	0.165704	0.148763	0.0505768	0.148864	0.00130709	0	0.480359	0.123211	0.0222571
sp1576	416341			Bacteria; Firmicutes; Clostridia; Clostridiales; Lachnospiraceae	9	-0.712	0.444		#N/A	#N/A	4	-0.14	0	58	0	0	0.0127212	0.0150339	0.00635075	0.0271814	0.0310734	0.0157961	0.00775173	0.00726786	0.0047968	0.00348775	0.00287937	0.00253632		0.00635075	0.0133813	0.00129289	0.00119021	0.0374848	0.0293485	0	0.0930879	0.0484853	0.00465652	0.0029124	0.015933	0.0156593	0.0333592	0.00335785	0.014378	0.00252468	0.00720539	0.0127021	0.0222571
sp0789	270391			Bacteria; Bacteroidetes; Bacteroidia; Bacteroidales; Rikenellaceae		#N/A	#N/A		#N/A	#N/A	11	-1.147	0	59	0	0	0.876208	0.604819	0.69299	0.337905	0.248908	0.31893	0.557885	0.224528	0.53603	0.492356	0.341439	0.601698		1.34636	1.83324	0.69299	0.190433	1.237	0.445118	0.388325	0.628016	0.0698189	0.578573	0.16455	0.440814	0.197046	0.031207	0.593219	0.602567	0.328208	0.666499	0.53603	0.613307
sp1068	308224			Bacteria; Firmicutes; Clostridia; Clostridiales; Lachnospiraceae; [Ruminococcus]; gnavus		#N/A	#N/A		#N/A	#N/A		#N/A	#N/A	59	0	0	0.00176147	0.00245533	0.0011714	0.0047248	0.00703341	0.00169781	0.00110683	0.00190085	0	0	0	0		0.00317538	0.00669064	0.00129289	0	0.0011714	0	0	0	0.00193941	0.00116413	0.0014562	0.00212441	0.0117444	0.0193698	0	0.00392126	0	0	0	0
sp0426	208571			Bacteria; Firmicutes; Clostridia; Clostridiales; Lachnospiraceae; Coprococcus	1	-0.206	0		#N/A	#N/A	1	0.311	0		#N/A	#N/A	0.00650157	0.00858077	0.00257169	0.00533848	0.00302638	0.00523207	0.00614187	0.00949931	0.00248685	0.00466566	0.00678169	0.00251665		0	0.0083633	0.00775735	0.00119021	0.0011714	0.0244571	0.00257169	0.00524439	0.00775765	0.00465652	0.00582479	0.00212441	0.00521975	0.010761	0.00111928	0.00392126	0.00126234	0.00600449	0.00127021	0.00865555
sp1272	335256	yes		Bacteria; Firmicutes; Bacilli; Lactobacillales; Streptococcaceae; Lactococcus; garvieae	5	-0.272	0		#N/A	#N/A	1	-0.611	0		#N/A	#N/A	0.00640603	0.00308034	0.00595103	0.014065	0.00457993	0.0138297	0.0203002	0.0240234	0.0101617	0.00319167	0.00350245	0.00127653		0.00317538	0.0083633	0.00258578	0.00595103	0.005857	0.00733712	0.0115726	0.0196665	0.0193941	0.0116413	0.0160182	0.00955982	0.00782963	0.0172176	0.0111928	0.0823465	0.00757404	0.00840629	0.0101617	0.00865555
sp0468	219439			Bacteria; Proteobacteria; Gammaproteobacteria; Xanthomonadales; Xanthomonadaceae	9	-0.712	0		#N/A	#N/A	1	-0.303	0		#N/A	#N/A	0.00131185	0.00182829	0	0.00235517	0.00276547	0.00204581	0.00219756	0.00243893	0.00124343	0.00190935	0.00134588	0.00188797		0.00211692	0	0	0.00238041	0.0046856	0	0	0	0.00193941	0.00116413	0.00873719	0	0.00260988	0.0021522	0.00223856	0.00522835	0	0.00480359	0.00127021	0.00123651
sp1440	351881			Bacteria; Firmicutes; Clostridia; Clostridiales; Lachnospiraceae	10	1.049	0		#N/A	#N/A	1	0.619	0.218		#N/A	#N/A	0.00852928	0.00586404	0.00775735	0.013206	0.0145435	0.00759653	0.00628616	0.00674201	0.0049737	0.00339294	0.00424037	0.00191227		0.0105846	0.0167266	0.00775735	0.00119021	0.0023428	0.0146742	0.00642921	0.00393329	0.00775765	0.0104772	0	0.00743542	0.0274037	0.0430441	0.00559641	0.0196063	0.0138857	0.00600449	0	0.00865555
sp1777	613414			Bacteria; Proteobacteria; Gammaproteobacteria; Pseudomonadales; Moraxellaceae; Acinetobacter; rhizosphaerae	21	-0.75	0		#N/A	#N/A	1	1.542	0		#N/A	#N/A	0.000518592	0.000987534	0	0.000757212	0.00148309	0	0.00324896	0.00420846	0.00252468	0.000848793	0.00104204	0.00063074		0.00105846	0	0	0	0	0	0.00257169	0.00393329	0	0	0	0.00212441	0	0	0	0.00261417	0.00252468	0	0	0.00618253
sp1245	331786	yes		Bacteria; Firmicutes; Clostridia; Clostridiales	23	0.816	0		#N/A	#N/A	1	-0.303	0.32		#N/A	#N/A	0.0203517	0.0177881	0.016716	0.0589306	0.132381	0.0130889	0.0390575	0.0374095	0.0339843	0.00126508	0.00113031	0.00126816		0.0105846	0.0434892	0.0181005	0.00476083	0.0023428	0.0464684	0.016716	0.00524439	0.385943	0.0151337	0.00728099	0.0127464	0.00260988	0.0290548	0.0134314	0.0339843	0.0378702	0.0768575	0.00635106	0.00494603
sp0525	245595			Bacteria; Bacteroidetes; Bacteroidia; Bacteroidales; S24-7	41	0	0		#N/A	#N/A	1	1.542	0		#N/A	#N/A	0.0110244	0.00729658	0.010036	0.00668829	0.00570378	0.0054126	0.0120257	0.00538971	0.0124343	0.00899666	0.00730821	0.00879881		0.00317538	0.010036	0.0155147	0.00595103	0.0035142	0.0171199	0.0218593	0.0104888	0	0.0139696	0.00436859	0.0010622	0.00260988	0.00645661	0.0145507	0.0130709	0.0151481	0.00600449	0.00762127	0.0173111
sp0815	271804	yes		Bacteria; Firmicutes; Clostridia; Clostridiales; Lachnospiraceae		#N/A	#N/A		#N/A	#N/A	1	0.003	0.5		#N/A	#N/A	0	0	0	0	0	0	0.000141135	0.000423404	0	0.0040059	0.00333778	0.00503948		0	0	0	0	0	0	0	0	0	0	0	0	0	0	0	0	0	0	0.00127021	0
sp0372	197331			Bacteria; Firmicutes; Clostridia; Clostridiales		#N/A	#N/A		#N/A	#N/A	1	-0.611	0.611		#N/A	#N/A	0.0101259	0.00816405	0.0083633	0.0263774	0.0363249	0.0181633	0.00943305	0.0120925	0.00651381	0.00487033	0.00633063	0.00318043		0.0179938	0.0083633	0.00517157	0.00238041	0.0035142	0.0244571	0.0090009	0.0013111	0.00581824	0.00814892	0.021843	0.0180574	0.0182691	0.114067	0.0235049	0.0392126	0.00126234	0.00960719	0	0.0136016
sp0491	229683			Bacteria; Firmicutes; Clostridia; Clostridiales; Ruminococcaceae; Oscillospira		#N/A	#N/A		#N/A	#N/A	1	-0.303	0.32		#N/A	#N/A	0.000684072	0.00116865	0	0.000794257	0.00136658	0	0.000549241	0.00065151	0	0.00358683	0.00344024	0.00315151		0	0	0	0	0.0023428	0.00244571	0	0.0013111	0.00387883	0.00116413	0	0	0	0	0	0	0.00126234	0.0012009	0	0.00123651
sp1034	303076			Bacteria; Firmicutes; Clostridia; Clostridiales; Lachnospiraceae; [Ruminococcus]; gnavus		#N/A	#N/A		#N/A	#N/A	1	0.003	0.277		#N/A	#N/A	0.000534085	0.000970937	0	0	0	0	0.00297282	0.0056736	0	0.0044422	0.00439054	0.00379855		0	0	0.00129289	0	0	0.00244571	0	0	0	0	0	0	0	0	0	0.00784252	0	0.0012009	0.0165128	0
sp1360	343264			Bacteria; Firmicutes; Clostridia; Clostridiales		#N/A	#N/A		#N/A	#N/A	1	0.619	0.218		#N/A	#N/A	0.148925	0.36384	0.00385753	0.0515434	0.0412132	0.0644595	0.0159	0.0186969	0.00868508	0.0252192	0.0268575	0.0239555		0.0169353	0.00334532	0.0413725	0.00357062	0	0.973391	0.00385753	0.0786658	0.0640006	0.00116413	0.0742661	0.00743542	0.00782963	0.114067	0.0649183	0.0104567	0.00252468	0.0540404	0.00635106	0.0358587
sp2174	4349891			Bacteria; Firmicutes; Bacilli; Lactobacillales; Lactobacillaceae; Lactobacillus		#N/A	#N/A		#N/A	#N/A	1	0.927	0		#N/A	#N/A	0.000238951	0.000632206	0	0.000163887	0.000463543	0	0.000554735	0.00126189	0	0.00106529	0.00151013	0.00062443		0	0.00167266	0	0	0	0	0	0.0013111	0	0	0	0	0	0	0	0	0.00126234	0	0	0
sp0900	275592			Bacteria; Firmicutes; Clostridia; Clostridiales; Clostridiaceae		#N/A	#N/A		#N/A	#N/A	1	0.619	0		#N/A	#N/A	0.00123619	0.00188233	0	0.000467685	0.000954603	0	0.000693115	0.000890509	0	0.00106183	0.00149373	0.00063074		0	0	0	0.00119021	0	0.00489141	0.00257169	0.00262219	0	0	0	0	0	0	0.00111928	0.00130709	0.00126234	0	0.00127021	0
sp1287	336398			Bacteria; Firmicutes; Clostridia; Clostridiales		#N/A	#N/A		#N/A	#N/A	1	0.003	0		#N/A	#N/A	0.000349386	0.00092439	0	0.00211011	0.00426432	0	0.00123255	0.00327151	0	0.00275159	0.00388911	0.000639108		0	0	0	0	0	0.00244571	0	0.00524439	0.0116365	0	0	0	0	0	0	0	0	0.0012009	0	0.00989205
sp1076	309302			Bacteria; Firmicutes; Clostridia; Clostridiales; Ruminococcaceae; Oscillospira		#N/A	#N/A		#N/A	#N/A	1	-0.303	0		#N/A	#N/A	0.00568889	0.0108083	0	0.000507977	0.00094189	0	0.00860111	0.0181782	0	0.00254036	0.00254936	0.00251665		0	0.0117086	0	0	0.0281136	0	0	0	0.00193941	0	0	0.00212441	0	0	0	0.0222205	0.0530183	0	0	0
sp0433	210908			Bacteria; Bacteroidetes; Bacteroidia; Bacteroidales; S24-7		#N/A	#N/A		#N/A	#N/A	1	-0.611	0		#N/A	#N/A	0.00119242	0.00211641	0	0	0	0	0.000284088	0.000852264	0	0.00105625	0.00147561	0.000637422		0.00317538	0	0.00517157	0	0	0	0	0	0	0	0	0	0	0	0	0	0	0	0	0
sp0392	198725			Bacteria; Firmicutes; Clostridia; Clostridiales		#N/A	#N/A		#N/A	#N/A	1	-0.919	0		#N/A	#N/A	0	0	0	0.00442495	0.0125157	0	0.141892	0.425675	0	0.0310207	0.0498053	0.00375957		0	0	0	0	0	0	0	0.0353996	0	0	0	0	0	0	0	1.27702	0	0	0	0
sp1830	729559			Bacteria; Firmicutes; Clostridia; Clostridiales		#N/A	#N/A		#N/A	#N/A	1	-0.919	0		#N/A	#N/A	0.000238951	0.000632206	0	0.00169699	0.0047998	0	0.00288481	0.00775898	0	0.00338861	0.00408689	0.00189927		0	0.00167266	0	0	0	0	0	0	0.0135759	0	0	0	0	0	0	0.0235276	0	0	0	0.00123651
sp0744	268542			Bacteria; Firmicutes; Clostridia; Clostridiales	3	-0.257	0		#N/A	#N/A	2	-0.124	0.444		#N/A	#N/A	0.00208614	0.00252533	0.00129289	0.00102491	0.00201101	0	0.00169187	0.00180865	0.00123651	0.00275465	0.00306996	0.0018796		0.00105846	0	0.00129289	0	0.0023428	0.00733712	0.00257169	0	0.00581824	0	0	0	0.00130494	0.0010761	0	0.00392126	0.00504936	0.0012009	0.00254042	0.00123651
sp1206	326940			Bacteria; Firmicutes; Clostridia; Clostridiales; Ruminococcaceae	4	-0.4	0		#N/A	#N/A	2	-1.097	0		#N/A	#N/A	0.004145	0.00593447	0	0.0070635	0.00916526	0.00339561	0.018516	0.0116056	0.0151989	0.0180746	0.0232682	0.00635761		0	0	0.0129289	0	0	0.0122285	0.00385753	0.0235997	0.00387883	0	0.0029124	0	0.0195741	0.00430441	0.00223856	0.0222205	0.0151481	0.0156117	0.0342957	0.0395682
sp1137	318503			Bacteria; Firmicutes; Clostridia; Clostridiales	6	0.483	0.375		#N/A	#N/A	2	-0.773	0.5		#N/A	#N/A	0.0481325	0.0485607	0.0258578	0.0360943	0.0253719	0.0337737	0.0162213	0.012641	0.0138857	0.0120617	0.00734022	0.0125643		0.0148184	0.0652338	0.0258578	0.00595103	0.0878549	0.132068	0.00514337	0.00655549	0.0717583	0.0349239	0.00873719	0.0541723	0.0326234	0.0150654	0.0649183	0.030063	0.0138857	0.0216162	0.00508085	0.0284397
sp1134	317653			Bacteria; Firmicutes; Clostridia; Clostridiales	18	2.16	0		#N/A	#N/A	2	-0.773	0.444		#N/A	#N/A	0.00587045	0.00796517	0.00238041	0.00521411	0.00790922	0.00177175	0.00483326	0.00848487	0.0011992	0.00486774	0.00492288	0.0031809		0	0.00167266	0.0103431	0.00238041	0.0046856	0.0220113	0	0.00917768	0.023273	0.00465652	0	0.0010622	0.00130494	0	0.00223856	0.0261417	0.00757404	0.0024018	0	0.00618253
sp1472	354957	yes		Bacteria; Firmicutes; Clostridia; Clostridiales	28	1	0		#N/A	#N/A	2	-0.773	0.48		#N/A	#N/A	0.124448	0.122608	0.0517157	0.746769	1.13691	0.388458	1.2799	1.55872	0.906359	0.0965151	0.102071	0.0628909		0.0370461	0.20741	0.0517157	0.00595103	0.219052	0.320387	0.0295744	0.398574	0.16485	0.378343	0.7048	0.577838	0.182691	0.0581095	3.50895	0.407811	0.932869	0.0792593	2.50613	0.906359
sp0851	273648	yes		Bacteria; Firmicutes; Clostridia; Clostridiales; Ruminococcaceae		#N/A	#N/A		#N/A	#N/A	2	1.173	0.197		#N/A	#N/A	0.0322903	0.0323854	0.0200719	0.0391551	0.0140269	0.0406605	0.0162267	0.0124872	0.0115056	0.0105691	0.00910685	0.0106532		0.0719752	0.0200719	0.0504228	0.00119021	0	0.0733712	0.0090009	0.0327774	0.0387883	0.0593707	0.029124	0.0509857	0.0456728	0.0139893	0.0425327	0.0287559	0.00378702	0.012009	0.0114319	0.0370952
sp0310	192504			Bacteria; Firmicutes; Clostridia; Clostridiales		#N/A	#N/A		#N/A	#N/A	2	-0.773	0.444		#N/A	#N/A	0.000701428	0.00096447	0	0.00321419	0.00454286	0	0.000790811	0.00171571	0	0.0139092	0.0102303	0.0157147		0	0	0.00129289	0	0.0011714	0.00244571	0	0	0.00969706	0	0	0.00955982	0	0.00645661	0	0	0	0	0	0.00494603
sp0582	260018			Bacteria; Firmicutes; Clostridia; Clostridiales		#N/A	#N/A		#N/A	#N/A	2	-1.097	0		#N/A	#N/A	0.00358814	0.00719413	0	0.00232736	0.00612594	0	0.000942552	0.00213765	0	0.00378313	0.00344126	0.00380589		0	0.00167266	0.00387868	0	0	0.0195656	0	0	0.0174547	0.00116413	0	0	0	0	0	0	0.0063117	0	0	0
sp1720	568617			Bacteria; Proteobacteria; Alphaproteobacteria; Rhodospirillales; Rhodospirillaceae	4	0.325	0		#N/A	#N/A	3	0.982	0		#N/A	#N/A	0.000873137	0.00115215	0	0.00139338	0.00126083	0.00123761	0.00289796	0.00342657	0.00130709	0.00116706	0.00152059	0.000637422		0	0	0	0.00238041	0	0.00244571	0.00128584	0.0013111	0	0.00116413	0.0014562	0.0010622	0.00391481	0	0.00223856	0.00130709	0.00504936	0	0.00762127	0.00370952
sp2078	1902400			Bacteria; Firmicutes; Clostridia; Clostridiales; Lachnospiraceae	7	-0.394	0		#N/A	#N/A	3	1.737	0		#N/A	#N/A	0.00184581	0.00285135	0	0.00185803	0.00293971	0.000652469	0.00120952	0.0010215	0.00127021	0.00126564	0.00160769	0.00063074		0.00105846	0.00669064	0.00517157	0	0	0	0	0.00262219	0	0.00232826	0	0	0.00130494	0.00860882	0	0.00130709	0.00126234	0.0024018	0.00127021	0.00247301
sp1495	356226			Bacteria; Bacteroidetes; Bacteroidia; Bacteroidales; S24-7	9	-0.712	0		#N/A	#N/A	3	0.73	0		#N/A	#N/A	0.00544873	0.00526994	0.00423383	0.00390344	0.00363331	0.00257548	0.00786616	0.00689321	0.00392126	0.00420343	0.00537276	0.00189222		0.00423383	0.00334532	0.00905024	0.00119021	0	0.00489141	0.0154301	0	0.00193941	0.0116413	0.0029124	0.00212441	0.00391481	0.00645661	0.00223856	0.00392126	0.0151481	0.0108081	0.0127021	0.00247301
sp1890	815715			Bacteria; Proteobacteria; Gammaproteobacteria; Pseudomonadales; Moraxellaceae; Acinetobacter; lwoffii	14	-0.447	0		#N/A	#N/A	3	0.479	0		#N/A	#N/A	0.0024868	0.0023919	0.00128584	0.00138887	0.00272333	0	0.00717153	0.00468209	0.00741904	0.00158993	0.00202965	0.00097012		0	0.00501798	0.00517157	0.00476083	0.0011714	0	0.00128584	0.00786658	0.00193941	0	0	0	0.00130494	0	0	0.0130709	0.00378702	0	0.00254042	0.00741904
sp0510	234121			Bacteria; Firmicutes; Clostridia; Clostridiales	24	-1	0		#N/A	#N/A	3	0.982	0		#N/A	#N/A	0.00127319	0.0023479	0	0.00190269	0.0032006	0	0.00371261	0.00372058	0.00360269	0.00105261	0.00124237	0.00063074		0	0	0.00129289	0.00119021	0	0	0.00642921	0	0	0.00116413	0	0	0.00652469	0.00753271	0	0.00392126	0.0100987	0.00360269	0.00889149	0
sp0564	259271	yes		Bacteria; Firmicutes; Clostridia; Clostridiales; Ruminococcaceae; Oscillospira		#N/A	#N/A		#N/A	#N/A	3	-0.527	0.468		#N/A	#N/A	0.000167343	0.000442747	0	0.000655549	0.00185417	0	0.000276317	0.00082895	0	0.00168836	0.0015382	0.00188628		0	0	0	0	0.0011714	0	0	0.00524439	0	0	0	0	0	0	0	0	0	0	0	0
sp1912	830189	yes		Bacteria; Firmicutes; Clostridia; Clostridiales		#N/A	#N/A		#N/A	#N/A	3	0.227	0.197		#N/A	#N/A	0	0	0	0	0	0	0	0	0	0.079696	0.133399	0.0331078		0	0	0	0	0	0	0	0	0	0	0	0	0	0	0	0	0	0	0	0
sp0175	178064	yes		Bacteria; Bacteroidetes; Bacteroidia; Bacteroidales; Bacteroidaceae; Bacteroides		#N/A	#N/A		#N/A	#N/A	3	0.73	0		#N/A	#N/A	0	0	0	0	0	0	0	0	0	0.000631426	0.000691755	0.00062443		0	0	0	0	0	0	0	0	0	0	0	0	0	0	0	0	0	0	0	0
sp0553	258626			Bacteria; Firmicutes; Clostridia; Clostridiales; Lachnospiraceae		#N/A	#N/A		#N/A	#N/A	3	-1.03	0.497		#N/A	#N/A	0.00419674	0.00688761	0	0.0108076	0.0238428	0	0.00220849	0.00571152	0	0.00126997	0.00140027	0.00125517		0.0105846	0.00167266	0	0	0	0.0171199	0	0	0.0678794	0.017462	0	0	0	0	0.00111928	0.00130709	0	0	0	0
sp1887	814805			Bacteria; Proteobacteria; Gammaproteobacteria; Pseudomonadales; Pseudomonadaceae		#N/A	#N/A		#N/A	#N/A	3	1.737	0		#N/A	#N/A	0.000349386	0.00092439	0	0.000617629	0.00136914	0	0.000280202	0.000556078	0	0.000746251	0.000853478	0.00063121		0	0	0	0	0	0.00244571	0	0	0.00387883	0	0	0.0010622	0	0	0	0	0	0	0	0
sp1048	304897			Bacteria; Firmicutes; Clostridia; Clostridiales		#N/A	#N/A		#N/A	#N/A	3	1.737	0		#N/A	#N/A	0.000866116	0.00182788	0	0.000145516	0.000411582	0	0.00013739	0.000412169	0	0.00126564	0.00160769	0.00063074		0	0	0	0	0.0011714	0.00489141	0	0	0	0.00116413	0	0	0	0	0	0	0	0	0	0.00123651
sp2193	4384044			Bacteria; Firmicutes; Bacilli; Lactobacillales; Streptococcaceae; Streptococcus		#N/A	#N/A		#N/A	#N/A	3	1.485	0		#N/A	#N/A	0.0010388	0.00108048	0.00119021	0.00161289	0.00149294	0.00112012	0.00177426	0.00247997	0.00123651	0.00128003	0.00162649	0.000637422		0	0	0.00129289	0.00119021	0.0023428	0.00244571	0	0.00262219	0	0.00116413	0.00436859	0.0010622	0.00260988	0.0010761	0	0	0	0.00360269	0.00127021	0.00123651
sp0871	274400			Bacteria; Firmicutes; Clostridia; Clostridiales; Lachnospiraceae; Coprococcus		#N/A	#N/A		#N/A	#N/A	3	0.73	0		#N/A	#N/A	0.000167343	0.000442747	0	0	0	0	0.00013739	0.000412169	0	0.000631426	0.000691755	0.00062443		0	0	0	0	0.0011714	0	0	0	0	0	0	0	0	0	0	0	0	0	0	0.00123651
sp0302	191822			Bacteria; Firmicutes; Clostridia; Clostridiales		#N/A	#N/A		#N/A	#N/A	3	0.73	0		#N/A	#N/A	0	0	0	0	0	0	0.000726159	0.00217848	0	0.000631426	0.000691755	0.00062443		0	0	0	0	0	0	0	0	0	0	0	0	0	0	0	0.00653544	0	0	0	0
sp0781	269992			Bacteria; Firmicutes; Clostridia; Clostridiales		#N/A	#N/A		#N/A	#N/A	3	0.227	0		#N/A	#N/A	0.00153427	0.00269228	0	0.00310354	0.00598094	0	0.000723757	0.00217127	0	0.00105471	0.00124787	0.00062443		0.00211692	0	0	0	0	0.00733712	0.00128584	0	0.0155153	0.00931305	0	0	0	0	0	0	0	0	0	0
sp0337	194628			Bacteria; Firmicutes; Clostridia; Clostridiales		#N/A	#N/A		#N/A	#N/A	3	-0.023	0		#N/A	#N/A	0	0	0	0.000327774	0.000927086	0	0.00624497	0.0187349	0	0.00147031	0.00201806	0.000639108		0	0	0	0	0	0	0	0.00262219	0	0	0	0	0	0	0	0.0562047	0	0	0	0
sp1774	609589			Bacteria; Firmicutes; Clostridia; Clostridiales		#N/A	#N/A		#N/A	#N/A	3	-0.527	0		#N/A	#N/A	0.000340059	0.000899712	0	0	0	0	0.00426134	0.00757214	0	0.0193269	0.0378272	0.00437101		0	0	0	0.00238041	0	0	0	0	0	0	0	0	0	0	0	0.00784252	0.00252468	0	0	0
sp2094	2368865			Bacteria; Firmicutes; Clostridia; Clostridiales		#N/A	#N/A		#N/A	#N/A	3	-0.527	0		#N/A	#N/A	0	0	0	0	0	0	0.000424348	0.000902084	0	0.00741927	0.0120557	0.00187329		0	0	0	0	0	0	0	0	0	0	0	0	0	0	0	0	0.00126234	0	0	0
sp0614	261572			Bacteria; Firmicutes; Clostridia; Clostridiales; [Mogibacteriaceae]	1	1.898	0		#N/A	#N/A	4	-0.14	0		#N/A	#N/A	0	0	0	0.000431175	0.000599756	0	0.00123062	0.0015971	0.00123651	0.00147997	0.00125131	0.00188685		0	0	0	0	0	0	0	0.0013111	0	0	0	0.0010622	0	0.0010761	0	0	0	0.00480359	0.00127021	0.00123651
sp1304	337727			Bacteria; Firmicutes; Clostridia; Clostridiales; Ruminococcaceae; Oscillospira	17	-0.989	0		#N/A	#N/A	4	-0.14	0.444		#N/A	#N/A	0.0140777	0.0120998	0.00952613	0.00830603	0.00356619	0.00896093	0.00435692	0.00602327	0.0024018	0.0106725	0.00976029	0.0108161		0.00952613	0.0183993	0.00905024	0.00119021	0.0374848	0.00489141	0.0180018	0.00524439	0.00969706	0.00931305	0.0029124	0.00531101	0.0130494	0.00860882	0.0123121	0.0196063	0.00504936	0.0024018	0.00381064	0
sp1257	333178			Bacteria; Firmicutes; Bacilli; Lactobacillales; Lactobacillaceae; Lactobacillus		#N/A	#N/A		#N/A	#N/A	4	-0.14	0		#N/A	#N/A	0.000184699	0.000488667	0	0.000265551	0.000751091	0	0.000422881	0.000634573	0	0.000741763	0.000850205	0.00062443		0	0	0.00129289	0	0	0	0	0	0	0	0	0.00212441	0	0	0	0.00130709	0.00126234	0	0	0.00123651
sp1415	349798			Bacteria; Firmicutes; Clostridia; Clostridiales; Ruminococcaceae; Oscillospira	5	-1.258	0		#N/A	#N/A	5	0.563	0.218		#N/A	#N/A	0.00375551	0.00309688	0.00257169	0.0172764	0.0188156	0.00815678	0.00367591	0.00324082	0.00254042	0.00800311	0.00475175	0.0088722		0.00105846	0.00334532	0.00129289	0.00238041	0.005857	0.00978282	0.00257169	0.0104888	0.0426671	0.00465652	0.00582479	0.015933	0.0508926	0.0021522	0.00559641	0.0104567	0.00504936	0.00360269	0.00254042	0
sp0740	268121	yes		Bacteria; Firmicutes; Clostridia; Clostridiales		#N/A	#N/A		#N/A	#N/A	5	-0.173	0.277		#N/A	#N/A	0.00786284	0.0208031	0	0.0091167	0.018629	0	0	0	0	0.008902	0.0176348	0.00187329		0.0550399	0	0	0	0	0	0	0.053755	0	0.0128054	0	0.00637322	0	0	0	0	0	0	0	0
sp0720	266948	yes		Bacteria; Firmicutes; Clostridia; Clostridiales; Lachnospiraceae; [Ruminococcus]; gnavus		#N/A	#N/A		#N/A	#N/A	5	0.195	0.244		#N/A	#N/A	0.000541368	0.000933414	0	0.00935295	0.0127608	0.0038004	0	0	0	0.00678382	0.0136325	0.00124886		0.00211692	0.00167266	0	0	0	0	0	0.0353996	0	0.0116413	0	0.0201818	0.00652469	0.0010761	0	0	0	0	0	0
sp1506	358670	yes		Bacteria; Proteobacteria; Gammaproteobacteria; Enterobacteriales; Enterobacteriaceae		#N/A	#N/A		#N/A	#N/A	5	1.668	0		#N/A	#N/A	0	0	0	0.0114254	0.0318662	0	0	0	0	0.000746813	0.000853897	0.00063121		0	0	0	0	0	0	0	0	0	0	0.0902842	0	0	0	0.00111928	0	0	0	0	0
sp0843	273112	yes		Bacteria; Firmicutes; Clostridia; Clostridiales; Lachnospiraceae		#N/A	#N/A		#N/A	#N/A	5	-0.91	0		#N/A	#N/A	0.00017003	0.000449856	0	0	0	0	0.0140875	0.0422625	0	0.0468044	0.0565766	0.0335346		0	0	0	0.00119021	0	0	0	0	0	0	0	0	0	0	0	0.126787	0	0	0	0
sp2133	3998912	yes		Bacteria; Firmicutes; Clostridia; Clostridiales		#N/A	#N/A		#N/A	#N/A	5	-1.647	0		#N/A	#N/A	0	0	0	0	0	0	0	0	0	0.0486397	0.0538854	0.0316123		0	0	0	0	0	0	0	0	0	0	0	0	0	0	0	0	0	0	0	0
sp0878	274844			Bacteria; Firmicutes; Clostridia; Clostridiales		#N/A	#N/A		#N/A	#N/A	5	-0.91	0.375		#N/A	#N/A	0.0796384	0.201229	0	0.0958933	0.261495	0	0.00284929	0.0068104	0	0.00613762	0.0104357	0.00187329		0	0	0	0	0	0.535609	0.0218593	0	0	0.742715	0	0.0244307	0	0	0	0.00522835	0	0.0204153	0	0
sp0728	267406			Bacteria; Firmicutes; Clostridia; Clostridiales; Lachnospiraceae		#N/A	#N/A		#N/A	#N/A	5	0.563	0.37		#N/A	#N/A	0	0	0	0	0	0	0.000290464	0.000871391	0	0.000843338	0.00103775	0.00062443		0	0	0	0	0	0	0	0	0	0	0	0	0	0	0	0.00261417	0	0	0	0
sp1925	839598			Bacteria; Firmicutes; Clostridia; Clostridiales		#N/A	#N/A		#N/A	#N/A	5	0.195	0.244		#N/A	#N/A	0.00201339	0.00261551	0	0.000751582	0.00112795	0	0.00217438	0.00606139	0	0.00424913	0.00739877	0.00188591		0	0.00334532	0	0	0.005857	0.00489141	0	0.00262219	0	0.00232826	0	0.0010622	0	0	0	0.0182992	0	0	0.00127021	0
sp1099	311482			Bacteria; Bacteroidetes; Bacteroidia; Bacteroidales; Bacteroidaceae; Bacteroides; acidifaciens		#N/A	#N/A		#N/A	#N/A	5	0.931	0.197		#N/A	#N/A	0.00167073	0.0025479	0	0.00200818	0.00274547	0.00123761	0.000266489	0.000799466	0	0.000839007	0.00102289	0.00063074		0.00105846	0	0	0.00595103	0.0046856	0	0	0.0013111	0	0.00116413	0.0014562	0	0.00782963	0.00430441	0	0	0	0	0	0
sp0808	271533			Bacteria; Firmicutes; Clostridia; Clostridiales; Lachnospiraceae		#N/A	#N/A		#N/A	#N/A	5	0.931	0.197		#N/A	#N/A	0	0	0	0	0	0	0.000290464	0.000871391	0	0.000839007	0.00102289	0.00063074		0	0	0	0	0	0	0	0	0	0	0	0	0	0	0	0.00261417	0	0	0	0
sp0549	258280			Bacteria; Firmicutes; Clostridia; Clostridiales		#N/A	#N/A		#N/A	#N/A	5	2.037	0.152		#N/A	#N/A	0	0	0	0	0	0	0.0022727	0.00681811	0	0.00104925	0.00123479	0.000637422		0	0	0	0	0	0	0	0	0	0	0	0	0	0	0	0	0	0	0	0
sp0859	273937			Bacteria; Firmicutes; Clostridia; Clostridiales		#N/A	#N/A		#N/A	#N/A	5	0.195	0		#N/A	#N/A	0.00356091	0.00656068	0	0.00568255	0.0147124	0	0.00246894	0.00740683	0	0.0222829	0.0438271	0.00509937		0	0.0167266	0	0	0.00819979	0	0	0	0	0.00349239	0	0	0	0.041968	0	0.0222205	0	0	0	0
sp0897	275476			Bacteria; Firmicutes; Clostridia; Clostridiales; Ruminococcaceae; Oscillospira		#N/A	#N/A		#N/A	#N/A	5	-0.173	0		#N/A	#N/A	0.00475644	0.00833918	0	0.038852	0.102671	0	0.00479265	0.014378	0	0.0382774	0.0775184	0.00686873		0	0.0133813	0	0	0.0199138	0	0	0	0	0.0128054	0	0.00531101	0	0.2927	0	0.0431339	0	0	0	0
sp2043	1110378			Bacteria; Firmicutes; Clostridia; Clostridiales; Ruminococcaceae; Oscillospira		#N/A	#N/A		#N/A	#N/A	5	-0.541	0		#N/A	#N/A	0.000302417	0.00080012	0	0.000309403	0.000574249	0	0.000133433	0.000400299	0	0.00946122	0.0219475	0.00062443		0.00211692	0	0	0	0	0	0	0.0013111	0	0.00116413	0	0	0	0	0	0	0	0.0012009	0	0
sp0836	272758			Bacteria; Firmicutes; Clostridia; Clostridiales		#N/A	#N/A		#N/A	#N/A	5	-0.541	0		#N/A	#N/A	0	0	0	0	0	0	0.00188801	0.00566404	0	0.00737996	0.00779387	0.00631125		0	0	0	0	0	0	0	0	0	0	0	0	0	0	0	0.0169921	0	0	0	0
sp0493	229958			Bacteria; Firmicutes; Clostridia; Clostridiales; Ruminococcaceae; Oscillospira		#N/A	#N/A		#N/A	#N/A	5	-1.647	0		#N/A	#N/A	0.00139755	0.00369756	0	0.0194441	0.0153868	0.0167949	0.00487822	0.0102603	0	0.034657	0.0487543	0.0137578		0	0	0	0	0	0.00978282	0	0	0.0504247	0.026775	0.014562	0.00849762	0.0104395	0.0258264	0.0190278	0.0287559	0.0151481	0	0	0
sp1545	382721			Bacteria; Firmicutes; Clostridia; Clostridiales; Lachnospiraceae; Coprococcus	3	-0.257	0.277		#N/A	#N/A	6	1.085	0		#N/A	#N/A	0.00202282	0.00187265	0.00129289	0.000781516	0.00136311	0	0.00134723	0.000675665	0.00127021	0.00105427	0.00124132	0.000639108		0.00317538	0	0.00129289	0	0.0035142	0.00489141	0.00128584	0.0013111	0.00387883	0	0	0.0010622	0	0	0	0.00130709	0.00126234	0.0012009	0.00127021	0.00123651
sp2071	1571092	yes		Bacteria; Firmicutes; Clostridia; Clostridiales	4	-1.125	0		#N/A	#N/A	6	-1.298	0		#N/A	#N/A	0.0231906	0.0227358	0.0107119	0.00160068	0.00452741	0	0.00607771	0.0118134	0.00126234	0.00316263	0.00484102	0.00126354		0.00529229	0.0485072	0.0103431	0.0107119	0.0245994	0.00244571	0.0604346	0	0	0.0128054	0	0	0	0	0	0.0130709	0.00126234	0.0024018	0.0355659	0
sp1835	739867	yes	Module hub (CS)	Bacteria; Actinobacteria; Actinobacteria; Actinomycetales; Microbacteriaceae	8	-1.152	0		#N/A	#N/A	6	3.172	0		#N/A	#N/A	0.000743881	0.000720486	0.00105846	0.000589224	0.000870785	0	0.00350503	0.00277518	0.00360269	0.000744023	0.000851838	0.00063074		0.00105846	0.00167266	0	0.00119021	0	0	0.00128584	0.0013111	0	0.00116413	0	0	0	0	0.00223856	0	0	0.00360269	0.00762127	0.00618253
sp1371	344527			Bacteria; Firmicutes; Clostridia; Clostridiales; Ruminococcaceae	9	-1.158	0		#N/A	#N/A	6	-1	0		#N/A	#N/A	0.00355701	0.00288451	0.00387868	0.00287491	0.00242986	0.00242422	0.00417547	0.00520811	0.00261417	0.00411174	0.00437053	0.00351981		0.00635075	0	0.00387868	0.00476083	0	0.00733712	0.00257169	0.00655549	0	0.00116413	0.0029124	0.0010622	0.00260988	0.00645661	0.00223856	0.00261417	0.0176728	0.00360269	0.00254042	0.00247301
sp1418	350127			Bacteria; Firmicutes; Clostridia; Clostridiales	12	0	0		#N/A	#N/A	6	-0.106	0		#N/A	#N/A	0.00113791	0.00165813	0	0.000699551	0.00197863	0	0.00181492	0.00240408	0.0012009	0.000841797	0.0010243	0.000637422		0.00423383	0	0	0	0	0.00244571	0.00128584	0	0	0	0	0	0	0	0.00559641	0	0	0.0012009	0.00254042	0.00123651
sp0143	175078	yes		Bacteria; Firmicutes; Clostridia; Clostridiales	18	-1.08	0		#N/A	#N/A	6	-0.553	0		#N/A	#N/A	0.0115789	0.0108944	0.00846767	0.0380326	0.0391771	0.0322454	0.0111591	0.00767769	0.0111286	0.00231179	0.00321617	0.000639108		0.00846767	0.0183993	0.00517157	0	0	0.0220113	0.0270027	0.0353996	0.0290912	0.0430728	0.014562	0.0456747	0.00782963	0.0021522	0.126479	0.0261417	0.0176728	0.0132099	0	0.0111286
sp0221	183321		Module hub (CS)	Bacteria; Bacteroidetes; Bacteroidia; Bacteroidales; Prevotellaceae; Prevotella		#N/A	#N/A		#N/A	#N/A	6	2.576	0		#N/A	#N/A	0.000535733	0.000669336	0	0.000418202	0.000577819	0	0.00131587	0.00165937	0	0.0012778	0.00162651	0.00063074		0	0	0.00129289	0	0.0011714	0	0.00128584	0	0	0.00116413	0	0.0010622	0	0	0.00111928	0	0	0	0.00254042	0.00247301
sp0810	271593	yes		Bacteria; Firmicutes; Clostridia; Clostridiales; Lachnospiraceae; Roseburia		#N/A	#N/A		#N/A	#N/A	6	-0.851	0.5		#N/A	#N/A	0	0	0	0	0	0	0	0	0	0.0116914	0.0244529	0.00127484		0	0	0	0	0	0	0	0	0	0	0	0	0	0	0	0	0	0	0	0
sp1268	334602			Bacteria; Firmicutes; Clostridia; Clostridiales		#N/A	#N/A		#N/A	#N/A	6	-1	0.375		#N/A	#N/A	0.000519416	0.000958255	0	0.00126435	0.00198155	0	0.000842955	0.00179824	0	0.00190208	0.0026382	0.000637422		0	0	0	0.00119021	0	0.00244571	0	0	0	0	0	0.00212441	0.00260988	0.00538051	0	0	0	0	0	0.00247301
sp2233	4451152			Bacteria; Bacteroidetes; Bacteroidia; Bacteroidales; Bacteroidaceae; Bacteroides		#N/A	#N/A		#N/A	#N/A	6	0.489	0.132		#N/A	#N/A	0.00828067	0.0112958	0	0.00317497	0.00612275	0	0.00254293	0.00716479	0	0.00191187	0.00350176	0.00062443		0	0.0284352	0	0.0154727	0.0140568	0	0	0	0.0174547	0.00582065	0	0.00212441	0	0	0	0	0	0.0216162	0.00127021	0
sp1731	576400			Bacteria; Firmicutes; Clostridia; Clostridiales		#N/A	#N/A		#N/A	#N/A	6	1.234	0		#N/A	#N/A	0.0202959	0.0422634	0.00119021	0.000827346	0.00128146	0	0.0158842	0.0230562	0.0049737	0.0105277	0.0179328	0.00510612		0	0.00669064	0.0193934	0.00119021	0.114797	0	0	0	0	0.00232826	0	0.0010622	0	0.00322831	0	0.045748	0.00757404	0.0024018	0.00762127	0.00247301
sp2247	4476330			Bacteria; Firmicutes; Clostridia; Clostridiales; Lachnospiraceae; Coprococcus		#N/A	#N/A		#N/A	#N/A	6	1.085	0		#N/A	#N/A	0	0	0	0.000272686	0.000505146	0	0.000241252	0.000723757	0	0.00105427	0.00124132	0.000639108		0	0	0	0	0	0	0	0	0	0	0	0.0010622	0	0	0.00111928	0	0	0	0	0
sp0860	273954			Bacteria; Firmicutes; Clostridia; Clostridiales		#N/A	#N/A		#N/A	#N/A	6	1.085	0		#N/A	#N/A	0.00112773	0.00155071	0	0.00108422	0.00186377	0	0.00102866	0.0015109	0	0.00105427	0.00124132	0.000639108		0	0.00167266	0.00387868	0	0.0023428	0	0	0.00524439	0	0	0	0.00212441	0.00130494	0	0	0	0	0.0024018	0.00127021	0
sp2140	4174963			Bacteria; Bacteroidetes; Bacteroidia; Bacteroidales; Bacteroidaceae; Bacteroides		#N/A	#N/A		#N/A	#N/A	6	1.085	0		#N/A	#N/A	0.106182	0.164276	0	0.0243289	0.0545294	0	0.0338604	0.0954505	0	0.0159281	0.0278939	0.00561987		0	0.428201	0	0.220188	0.0948833	0	0	0	0.155153	0.0384163	0	0.0010622	0	0	0	0.00784252	0	0.288216	0	0
sp1833	732128			Bacteria; Firmicutes; Clostridia; Clostridiales		#N/A	#N/A		#N/A	#N/A	6	1.085	0		#N/A	#N/A	0	0	0	0	0	0	0.000133244	0.000399733	0	0.00105427	0.00124132	0.000639108		0	0	0	0	0	0	0	0	0	0	0	0	0	0	0	0	0	0	0	0
sp1696	554338			Bacteria; Firmicutes; Clostridia; Clostridiales; Lachnospiraceae; Blautia; producta		#N/A	#N/A		#N/A	#N/A	6	0.936	0		#N/A	#N/A	0	0	0	0	0	0	0	0	0	0.0122197	0.0154867	0.00511287		0	0	0	0	0	0	0	0	0	0	0	0	0	0	0	0	0	0	0	0
sp1188	324567			Bacteria; Firmicutes; Clostridia; Clostridiales		#N/A	#N/A		#N/A	#N/A	6	0.787	0		#N/A	#N/A	0.000183692	0.000486003	0	0.00329706	0.00886448	0	0.000977412	0.00213482	0	0.00168736	0.00221771	0.000639108		0	0	0	0	0	0	0.00128584	0	0.0252124	0.00116413	0	0	0	0	0	0.00261417	0	0	0	0.00618253
sp0399	199354			Bacteria; Bacteroidetes; Bacteroidia; Bacteroidales; [Barnesiellaceae]		#N/A	#N/A		#N/A	#N/A	6	0.489	0		#N/A	#N/A	0.00876126	0.0123583	0	0.000678976	0.00132396	0	0.00187986	0.00516754	0	0.0014858	0.00248134	0.00062443		0	0.0317805	0	0.0166629	0.0128854	0	0	0	0.00193941	0.00349239	0	0	0	0	0	0.00130709	0	0.0156117	0	0
sp0287	190649			Bacteria; Firmicutes; Clostridia; Clostridiales; Ruminococcaceae		#N/A	#N/A		#N/A	#N/A	6	0.042	0		#N/A	#N/A	0.000674745	0.0011524	0	0.000862761	0.000761271	0.00109769	0.000539993	0.00122024	0	0.00105916	0.00125419	0.00062443		0	0	0	0.00238041	0.0023428	0	0	0.0013111	0.00193941	0	0.0014562	0	0	0.0010761	0.00111928	0	0.00126234	0	0	0
sp1055	305803			Bacteria; Firmicutes; Clostridia; Clostridiales		#N/A	#N/A		#N/A	#N/A	6	0.042	0		#N/A	#N/A	0.00368021	0.0081075	0.0011714	0.00189316	0.00383639	0	0.000411083	0.000616817	0	0.00252539	0.0030729	0.00191227		0	0	0.00129289	0	0.0011714	0.0220113	0.00128584	0.0104888	0	0.00465652	0	0	0	0	0	0	0.00126234	0.0012009	0	0.00123651
sp0195	180421			Bacteria; Bacteroidetes; Bacteroidia; Bacteroidales; Bacteroidaceae; Bacteroides		#N/A	#N/A		#N/A	#N/A	6	0.042	0		#N/A	#N/A	0.0228661	0.0325237	0	0.00378252	0.00711323	0	0.00714507	0.0181584	0	0.00424869	0.00698808	0.00124886		0	0.0819604	0	0.0499887	0.0281136	0	0	0	0.0174547	0.0128054	0	0	0	0	0	0.00130709	0	0.0552413	0	0
sp1685	550013			Bacteria; Firmicutes; Clostridia; Clostridiales; Lachnospiraceae; Blautia; producta		#N/A	#N/A		#N/A	#N/A	6	-0.106	0		#N/A	#N/A	0	0	0	0	0	0	0	0	0	0.00483341	0.00640135	0.00318711		0	0	0	0	0	0	0	0	0	0	0	0	0	0	0	0	0	0	0	0
sp0360	196194			Bacteria; Firmicutes; Clostridia; Clostridiales; Ruminococcaceae; Oscillospira		#N/A	#N/A		#N/A	#N/A	6	-0.255	0		#N/A	#N/A	0.00116463	0.00161853	0	0.00285896	0.00332661	0.00181968	0.00013739	0.000412169	0	0.000846127	0.00103912	0.00062443		0	0.00334532	0.00129289	0	0.0035142	0	0	0.0013111	0.00581824	0.00232826	0	0	0.00260988	0.00968492	0.00111928	0	0	0	0	0.00123651
sp1244	331782			Bacteria; Firmicutes; Clostridia; Clostridiales		#N/A	#N/A		#N/A	#N/A	6	-0.255	0		#N/A	#N/A	0.00201561	0.00236834	0.00167266	0.00352543	0.00283161	0.00286548	0.00201996	0.00189877	0.00130709	0.00190585	0.00224559	0.00124886		0.00635075	0.00167266	0	0	0.0035142	0	0.00257169	0.00655549	0.00387883	0.00349239	0	0.00212441	0.00130494	0.00860882	0.00223856	0.00130709	0.00252468	0.0012009	0.00127021	0.00370952
sp1469	354736			Bacteria; Firmicutes; Clostridia; Clostridiales		#N/A	#N/A		#N/A	#N/A	6	-0.255	0		#N/A	#N/A	0.00224229	0.00278679	0.00129289	0.00428289	0.00452769	0.00266751	0.00137319	0.00189444	0	0.0114059	0.0142729	0.0057368		0.00211692	0	0.00129289	0	0.005857	0	0.00642921	0	0.00387883	0.00931305	0.0014562	0.0010622	0	0.0118371	0.00671569	0.00261417	0	0.0012009	0	0.00494603
sp0477	226404			Bacteria; Proteobacteria; Gammaproteobacteria; Enterobacteriales; Enterobacteriaceae		#N/A	#N/A		#N/A	#N/A	6	-1	0		#N/A	#N/A	0.000238951	0.000632206	0	0.000182025	0.000514844	0	0	0	0	0.00478804	0.00509371	0.00379281		0	0.00167266	0	0	0	0	0	0	0	0	0.0014562	0	0	0	0	0	0	0	0	0
sp1829	727945			Bacteria; Firmicutes; Clostridia; Clostridiales; Eubacteriaceae; Anaerofustis		#N/A	#N/A		#N/A	#N/A	6	-1	0		#N/A	#N/A	0.000703291	0.000995251	0	0.00245758	0.00198343	0.00204581	0.00278153	0.00239059	0.00255679	0.00200756	0.00151718	0.00160133		0.00105846	0	0.00129289	0	0	0	0.00257169	0.00655549	0.00193941	0.00116413	0	0.00318661	0.00130494	0.0021522	0.00335785	0.00522835	0.00504936	0	0	0.00247301
sp0481	228140			Bacteria; Firmicutes; Clostridia; Clostridiales; [Mogibacteriaceae]	17	1.555	0		#N/A	#N/A	7	-1.29	0.5		#N/A	#N/A	0.000743667	0.000985885	0	0.00115206	0.000826767	0.00121519	0.00158619	0.00206583	0.00124343	0.00148038	0.001259	0.00126195		0	0.00167266	0	0.00119021	0.0023428	0	0	0.0013111	0.00193941	0.00232826	0.0014562	0.0010622	0	0	0.00111928	0	0.00126234	0.00360269	0	0
sp0205	182033			Bacteria; Firmicutes; Clostridia; Clostridiales; Ruminococcaceae; Oscillospira	53	0	0		#N/A	#N/A	7	-0.151	0		#N/A	#N/A	0.00141905	0.00239237	0	0.000546224	0.000787963	0	0.00201744	0.00229	0.00126234	0.00116084	0.00150665	0.000639108		0.00105846	0	0	0	0	0.00244571	0.00642921	0.0013111	0.00193941	0	0	0	0	0	0.00111928	0	0.00126234	0.00480359	0	0.00494603
sp0416	205160	yes		Bacteria; Bacteroidetes; Bacteroidia; Bacteroidales; S24-7		#N/A	#N/A		#N/A	#N/A	7	-0.151	0.32		#N/A	#N/A	0.000151208	0.00040006	0	0.000733235	0.00109157	0	0	0	0	0.00168451	0.00248023	0.000637422		0.00105846	0	0	0	0	0	0	0.00262219	0	0	0	0.00212441	0	0	0.00111928	0	0	0	0	0
sp1042	304047	yes		Bacteria; Bacteroidetes; Bacteroidia; Bacteroidales; Bacteroidaceae; Bacteroides; acidifaciens		#N/A	#N/A		#N/A	#N/A	7	-0.151	0		#N/A	#N/A	0.00136956	0.00270336	0	0.000934366	0.000838741	0.00123453	0.00027765	0.000550982	0	0.00104941	0.000942475	0.00126195		0	0	0	0.00714124	0	0.00244571	0	0.0013111	0	0.00116413	0.0014562	0	0.00130494	0	0.00223856	0	0.00126234	0	0	0.00123651
sp2257	4484382			Bacteria; Firmicutes; Clostridia; Clostridiales; Ruminococcaceae; Oscillospira		#N/A	#N/A		#N/A	#N/A	7	-0.911	0.444		#N/A	#N/A	0.00125186	0.00188394	0	0.00128811	0.00270194	0	0.00126349	0.00154462	0.00123651	0.00126245	0.000789946	0.00126863		0	0	0.00258578	0	0	0.00489141	0.00128584	0.0013111	0	0.00116413	0	0	0.00782963	0	0	0.00130709	0.00126234	0	0	0.00123651
sp1800	656774			Bacteria; Proteobacteria; Betaproteobacteria; Burkholderiales; Comamonadaceae; Comamonas		#N/A	#N/A		#N/A	#N/A	7	2.125	0		#N/A	#N/A	0.000408981	0.000712218	0	0.000467685	0.000954603	0	0.000692183	0.000904702	0	0.00084337	0.00103117	0.00063121		0	0.00167266	0	0.00119021	0	0	0	0.00262219	0	0	0	0	0	0	0.00111928	0.00130709	0	0	0	0.00123651
sp1606	511229			Bacteria; Firmicutes; Clostridia; Clostridiales		#N/A	#N/A		#N/A	#N/A	7	-0.151	0		#N/A	#N/A	0.000669371	0.00177099	0	0.000163887	0.000463543	0	0.00210622	0.00220195	0.00130709	0.00127223	0.00140024	0.00126195		0	0	0	0	0.0046856	0	0	0.0013111	0	0	0	0	0	0	0	0.00130709	0.00378702	0	0.00254042	0
sp1924	837859	yes		Bacteria; Firmicutes; Clostridia; Clostridiales; Ruminococcaceae	1	-0.908	0		#N/A	#N/A	8	-0.716	0		#N/A	#N/A	0.0115154	0.00849288	0.0083633	0.00734991	0.0113949	0.00210867	0.0349611	0.0336892	0.0287559	0.0124578	0.00777459	0.0139283		0.0179938	0.0083633	0.0129289	0.00357062	0.005857	0.00489141	0.0270027	0.0327774	0	0.0139696	0.0029124	0	0.00130494	0	0.00783497	0.0287559	0.0302961	0.00840629	0.024134	0.0754269
sp0592	260454			Bacteria; Firmicutes; Clostridia; Clostridiales	9	-1.158	0		#N/A	#N/A	8	-0.716	0		#N/A	#N/A	0.00261406	0.00260613	0.00238041	0.0012749	0.00243617	0	0.038732	0.0645831	0.00247301	0.0232372	0.0217312	0.0235048		0	0.00501798	0.00258578	0.00238041	0.00702839	0	0.00128584	0	0	0.00698478	0	0.0010622	0	0.0021522	0	0.152929	0.0403949	0.14771	0.00508085	0.00247301
sp0456	215214			Bacteria; Bacteroidetes; Bacteroidia; Bacteroidales; S24-7		#N/A	#N/A		#N/A	#N/A	8	-0.716	0		#N/A	#N/A	0.00132713	0.00196619	0	0.00126875	0.00271539	0	0.0071542	0.00469084	0.00741904	0.00695664	0.007804	0.00510443		0	0.00167266	0.00517157	0	0	0.00244571	0	0.00786658	0	0.00116413	0	0	0	0	0.00111928	0.00392126	0.00883638	0.00480359	0.0152425	0.00741904
sp0532	248902	yes		Bacteria; Firmicutes; Bacilli; Turicibacterales; Turicibacteraceae; Turicibacter	6	-0.58	0.444		#N/A	#N/A	9	-0.601	0		#N/A	#N/A	0.00211463	0.00155374	0.00244571	0.000807674	0.00126338	0	0.0217318	0.0433972	0.00757404	0.00189595	0.00295989	0.000639108		0	0	0.00258578	0.00357062	0.0023428	0.00244571	0.00385753	0	0.00193941	0.00116413	0	0	0	0	0.00335785	0.00261417	0.00757404	0.0012009	0.00762127	0.00370952
sp0437	211743			Bacteria; Bacteroidetes; Bacteroidia; Bacteroidales; S24-7	7	-1.126	0		#N/A	#N/A	9	-0.16	0		#N/A	#N/A	0.00789234	0.00587198	0.010036	0.000688965	0.00114845	0	0.00692857	0.00808084	0.00252468	0.00138141	0.00199389	0.00062443		0	0.010036	0.0155147	0.00238041	0.0035142	0.0122285	0.0115726	0	0	0.00116413	0	0	0	0.00322831	0.00111928	0.00130709	0.00252468	0	0.024134	0
sp0283	190460			Bacteria; Firmicutes; Clostridia; Clostridiales	11	-0.098	0		#N/A	#N/A	9	0.28	0		#N/A	#N/A	0.00205244	0.00127743	0.00244571	0.00045492	0.000885128	0	0.00107749	0.0011195	0.00123651	0.000952134	0.00111257	0.000637422		0	0.00334532	0.00258578	0.00119021	0.0035142	0.00244571	0.00128584	0.0013111	0	0.00232826	0	0	0	0	0	0	0.00126234	0	0.00254042	0.00123651
sp2061	1135084	yes	Module hub (CS)	Bacteria; Bacteroidetes; Bacteroidia; Bacteroidales; Bacteroidaceae; Bacteroides		#N/A	#N/A		#N/A	#N/A	9	2.927	0		#N/A	#N/A	0.00119434	0.0009674	0.00128584	0	0	0	0.000699721	0.00142736	0	0.200587	0.229065	0.132341		0.00105846	0	0.00129289	0.00238041	0.0023428	0	0.00128584	0	0	0	0	0	0	0	0	0	0	0	0.00381064	0
sp2134	4020502	yes		Bacteria; Bacteroidetes; Bacteroidia; Bacteroidales; Bacteroidaceae; Bacteroides		#N/A	#N/A		#N/A	#N/A	9	-0.601	0		#N/A	#N/A	0.00166511	0.00160089	0.00238041	0	0	0	0.000404647	0.000853285	0	0.0608902	0.0777946	0.0230308		0.00317538	0	0.00258578	0.00238041	0.0035142	0	0	0	0	0	0	0	0	0	0	0	0	0	0	0
sp1196	325503	yes		Bacteria; Bacteroidetes; Bacteroidia; Bacteroidales; Bacteroidaceae; Bacteroides		#N/A	#N/A		#N/A	#N/A	9	-0.601	0		#N/A	#N/A	0.00199518	0.00341669	0	0.000242427	0.000685686	0	0.000142044	0.000426132	0	1.23888	1.45649	0.736174		0.00105846	0	0.00905024	0	0	0	0.00385753	0	0.00193941	0	0	0	0	0	0	0	0	0	0	0
sp0516	238570			Bacteria; Bacteroidetes; Bacteroidia; Bacteroidales; S24-7		#N/A	#N/A		#N/A	#N/A	9	1.162	0		#N/A	#N/A	0.000184699	0.000488667	0	0.00013991	0.000395726	0	0.00014026	0.00042078	0	0.00126458	0.00159597	0.000639108		0	0	0.00129289	0	0	0	0	0	0	0	0	0	0	0	0.00111928	0	0.00126234	0	0	0
sp1517	364179			Bacteria; Bacteroidetes; Bacteroidia; Bacteroidales; Bacteroidaceae; Bacteroides		#N/A	#N/A		#N/A	#N/A	9	0.721	0		#N/A	#N/A	0	0	0	0	0	0	0	0	0	0.00589994	0.00742873	0.00255643		0	0	0	0	0	0	0	0	0	0	0	0	0	0	0	0	0	0	0	0
sp0793	270866			Bacteria; Firmicutes; Clostridia; Clostridiales; Ruminococcaceae; Oscillospira		#N/A	#N/A		#N/A	#N/A	10	-1.507	0		#N/A	#N/A	0	0	0	0.000655549	0.00185417	0	0.000383296	0.000792659	0	0.0109552	0.0126697	0.0075474		0	0	0	0	0	0	0	0.00524439	0	0	0	0	0	0	0	0	0	0	0	0
sp0606	261132			Bacteria; Firmicutes; Clostridia; Clostridiales; Ruminococcaceae	9	2.405	0.18		#N/A	#N/A	12	0.027	0		#N/A	#N/A	0.0668447	0.0658967	0.0489141	0.0430459	0.0558892	0.0156931	0.0616276	0.051915	0.0533489	0.0575389	0.049115	0.0463915		0.00211692	0.142176	0.0168076	0.00357062	0.0948833	0.0489141	0.159445	0.0144221	0.104728	0.149009	0	0.00212441	0.0169642	0.0548812	0.00223856	0.14378	0.0441819	0.117688	0.0533489	0.111286
sp2172	4345397			Bacteria; Proteobacteria; Gammaproteobacteria; Enterobacteriales; Enterobacteriaceae		#N/A	#N/A		#N/A	#N/A	12	-1.38	0		#N/A	#N/A	0	0	0	0	0	0	0.000517569	0.00103004	0	0.0183369	0.0210598	0.0107627		0	0	0	0	0	0	0	0	0	0	0	0	0	0	0	0	0	0	0	0
sp2159	4327769			Bacteria; Actinobacteria; Actinobacteria; Actinomycetales; Microbacteriaceae; Leucobacter	54	0	0		#N/A	#N/A	13	0.602	0		#N/A	#N/A	0.000523751	0.000948644	0	0.00121246	0.00135255	0.00109074	0.00349514	0.00452264	0.00130709	0.000843494	0.00103782	0.00062443		0	0	0	0.00238041	0	0	0.00128584	0.0013111	0.00387883	0.00232826	0	0.0010622	0	0	0.00111928	0.00130709	0	0.0012009	0.00508085	0
sp1809	683621	yes		Bacteria; Firmicutes; Clostridia; Clostridiales; Clostridiaceae		#N/A	#N/A		#N/A	#N/A	13	0.08	0.32		#N/A	#N/A	0.000883472	0.00183184	0	0.00150317	0.0034096	0	0.000435696	0.00130709	0	0.00483679	0.00507229	0.00502256		0	0	0.00129289	0	0	0.00489141	0	0	0.00969706	0.00232826	0	0	0	0	0	0.00392126	0	0	0	0
sp0184	179037	yes		Bacteria; Firmicutes; Clostridia; Clostridiales		#N/A	#N/A		#N/A	#N/A	13	1.124	0		#N/A	#N/A	0.000469759	0.000847427	0	0	0	0	0	0	0	0.00168266	0.00190004	0.00126242		0.00211692	0	0	0	0.0011714	0	0	0	0	0	0	0	0	0	0	0	0	0	0	0
sp1768	590982			Bacteria; Firmicutes; Bacilli; Lactobacillales; Enterococcaceae; Enterococcus		#N/A	#N/A		#N/A	#N/A	13	1.124	0		#N/A	#N/A	0.000507402	0.000934198	0	0.00045492	0.000885128	0	0.00118062	0.00147463	0.00123651	0.00127777	0.00141708	0.00125564		0	0	0	0.00238041	0.0011714	0	0	0.0013111	0	0.00232826	0	0	0	0	0	0	0.00252468	0	0	0.00123651
sp0140	174791			Bacteria; Bacteroidetes; Bacteroidia; Bacteroidales; S24-7		#N/A	#N/A		#N/A	#N/A	13	1.124	0		#N/A	#N/A	0.000368391	0.00062915	0	0.00013991	0.000395726	0	0.0018092	0.00332223	0	0.00063102	0.000691297	0.00062443		0	0	0.00129289	0	0	0	0.00128584	0	0	0	0	0	0	0	0.00111928	0.00261417	0	0	0.00127021	0
sp0529	248053			Bacteria; Firmicutes; Bacilli; Lactobacillales; Lactobacillaceae; Lactobacillus		#N/A	#N/A		#N/A	#N/A	13	-0.441	0		#N/A	#N/A	0.000997319	0.00139204	0	0.00054558	0.000814602	0	0.00111773	0.00159307	0	0.00138576	0.00199876	0.00063074		0	0.00334532	0	0.00119021	0	0.00244571	0	0	0	0.00116413	0	0.00212441	0	0.0010761	0	0.00392126	0.00126234	0	0	0
sp0814	271766			Bacteria; Firmicutes; Clostridia; Clostridiales		#N/A	#N/A		#N/A	#N/A	13	-1.485	0		#N/A	#N/A	0.00461166	0.00553727	0.00129289	0.00276245	0.00348846	0.00130802	0.00139105	0.00247379	0	0.00275576	0.00555411	0.00062443		0.00740921	0	0.00129289	0.00119021	0	0.0146742	0.00771506	0.0013111	0.00775765	0	0	0.00849762	0.00130494	0.00322831	0	0.00130709	0.00757404	0.0024018	0	0.00123651
sp1818	695452			Bacteria; Actinobacteria; Actinobacteria; Actinomycetales; Microbacteriaceae		#N/A	#N/A		#N/A	#N/A	13	-1.485	0		#N/A	#N/A	0.000519416	0.000958255	0	0.000934903	0.00130503	0	0.000967708	0.00134988	0	0.00138047	0.000853738	0.00126863		0	0	0	0.00119021	0	0.00244571	0	0	0	0.00232826	0.0029124	0	0	0	0.00223856	0.00130709	0	0.0024018	0.00127021	0
sp0972	288283			Bacteria; Proteobacteria; Alphaproteobacteria; Caulobacterales; Caulobacteraceae	9	-0.712	0		#N/A	#N/A	15	1.737	0		#N/A	#N/A	0.00129578	0.00124538	0.00167266	0.00254531	0.00395025	0.00123453	0.00244174	0.00368593	0.00127021	0.000628793	0.000688825	0.00062443		0	0.00167266	0	0.00238041	0	0.00244571	0.00257169	0	0.00193941	0.00116413	0.0116496	0	0.00130494	0.00430441	0	0.00130709	0.00252468	0.0024018	0.00127021	0.00123651
sp0331	194145			Bacteria; Bacteroidetes; Bacteroidia; Bacteroidales; S24-7	11	0.835	0		#N/A	#N/A	15	-0.066	0		#N/A	#N/A	0.000354728	0.000606539	0	0.000163117	0.000461365	0	0.00238925	0.0021739	0.00247301	0.000748883	0.000855411	0.000637422		0	0	0.00129289	0.00119021	0	0	0	0	0	0	0	0	0.00130494	0	0	0	0.00252468	0	0.00254042	0.00247301
sp0042	91557	yes		Bacteria; Proteobacteria; Gammaproteobacteria; Enterobacteriales; Enterobacteriaceae		#N/A	#N/A		#N/A	#N/A	15	-0.668	0		#N/A	#N/A	0	0	0	0.000321935	0.00060287	0	0	0	0	0.00159891	0.00215807	0.00125517		0	0	0	0	0	0	0	0	0	0	0.0014562	0	0	0	0.00111928	0	0	0	0	0
sp0676	264352			Bacteria; Bacteroidetes; Bacteroidia; Bacteroidales; S24-7		#N/A	#N/A		#N/A	#N/A	15	1.737	0		#N/A	#N/A	0.0003349	0.000575705	0	0.000134513	0.000380459	0	0.000282269	0.000846808	0	0.00147009	0.00185784	0.00062443		0.00105846	0	0	0	0	0	0.00128584	0	0	0	0	0	0	0.0010761	0	0	0	0	0.00254042	0
sp1493	356148			Bacteria; Firmicutes; Clostridia; Clostridiales; Lachnospiraceae		#N/A	#N/A		#N/A	#N/A	15	-0.066	0		#N/A	#N/A	0.00118589	0.00183641	0	0.00200565	0.0022192	0.00131016	0.00099663	0.00181287	0	0.00125322	0.00193474	0.00063074		0.00211692	0	0.00129289	0	0	0.00489141	0	0	0.00581824	0.00116413	0.0014562	0.00424881	0	0	0.00335785	0.00522835	0	0.0012009	0.00254042	0
sp0854	273737			Bacteria; Firmicutes; Clostridia; Clostridiales; Ruminococcaceae		#N/A	#N/A		#N/A	#N/A	15	-0.668	0		#N/A	#N/A	0.0032232	0.00245067	0.00317538	0.0105032	0.0185533	0.00420521	0.00517628	0.00590461	0.0035976	0.000961357	0.0011273	0.000639108		0.00317538	0.00334532	0.00517157	0.00119021	0.0023428	0.00733712	0	0.00393329	0.056243	0.00349239	0.0029124	0.0010622	0.00652469	0.00538051	0.00447713	0.00261417	0	0.0192144	0.00127021	0.00370952
sp2049	1111782			Bacteria; Firmicutes; Clostridia; Clostridiales; Ruminococcaceae		#N/A	#N/A		#N/A	#N/A	15	-0.668	0		#N/A	#N/A	0	0	0	0	0	0	0	0	0	0.00929386	0.00981894	0.00941062		0	0	0	0	0	0	0	0	0	0	0	0	0	0	0	0	0	0	0	0
sp1708	561839			Bacteria; Firmicutes; Bacilli; Bacillales; [Exiguobacteraceae]; Exiguobacterium	27	1	0		#N/A	#N/A	17	2.267	0		#N/A	#N/A	0.000669586	0.000924123	0	0.000163117	0.000461365	0	0.000937157	0.000992872	0.0012009	0.00128194	0.00163035	0.00063074		0.00105846	0	0	0	0.0023428	0	0.00128584	0	0	0	0	0	0.00130494	0	0	0	0	0.0012009	0.00254042	0
sp0637	262633			Bacteria; Firmicutes; Clostridia; Clostridiales; Lachnospiraceae; [Ruminococcus]; gnavus		#N/A	#N/A		#N/A	#N/A	17	-0.755	0		#N/A	#N/A	0.000167343	0.000442747	0	0.0193116	0.0303093	0.00342934	0.000805791	0.00175662	0	0.00422498	0.00531548	0.00187329		0	0	0	0	0.0011714	0	0	0	0	0	0.0116496	0.00424881	0.00260988	0.0699466	0.0660376	0	0	0	0.00508085	0
sp0179	178735			Bacteria; Actinobacteria; Coriobacteriia; Coriobacteriales; Coriobacteriaceae; Adlercreutzia		#N/A	#N/A		#N/A	#N/A	17	-0.755	0		#N/A	#N/A	0.000167343	0.000442747	0	0.000636408	0.000977887	0	0.000423897	0.000912337	0	0.0012658	0.00160769	0.00063121		0	0	0	0	0.0011714	0	0	0.00262219	0	0.00116413	0	0	0.00130494	0	0	0.00261417	0	0.0012009	0	0
sp0253	187623			Bacteria; Bacteroidetes; Bacteroidia; Bacteroidales; Bacteroidaceae; Bacteroides; ovatus		#N/A	#N/A		#N/A	#N/A	17	-0.755	0		#N/A	#N/A	0.000941021	0.00120426	0	0.000132775	0.000375545	0	0.000847301	0.00142897	0	0.00137683	0.00197368	0.000637422		0	0.00167266	0	0	0.0023428	0	0.00257169	0	0	0	0	0.0010622	0	0	0	0.00261417	0	0.0012009	0.00381064	0
sp1539	375106	yes		Bacteria; Firmicutes; Clostridia; Clostridiales; Ruminococcaceae	12	-1.04	0		#N/A	#N/A	18	0	0		#N/A	#N/A	0.0300455	0.0112616	0.0334319	0.0258004	0.0217748	0.0222296	0.0597645	0.0394258	0.0431872	0.0471043	0.021983	0.0522185		0.0232861	0.0133813	0.0387868	0.0202335	0.0445132	0.0366856	0.0334319	0.066866	0.0252124	0.0209544	0.0029124	0.0169952	0.00260988	0.0473485	0.0235049	0.0169921	0.121185	0.0792593	0.0431872	0.0333857
sp0922	276404			Bacteria; Firmicutes; Clostridia; Clostridiales; Ruminococcaceae; Oscillospira		#N/A	#N/A		#N/A	#N/A	18	0	0		#N/A	#N/A	0	0	0	0.00968492	0.0273931	0	0.000145232	0.000435696	0	0.0856025	0.205284	0.00063121		0	0	0	0	0	0	0	0	0	0	0	0	0	0.0774793	0	0.00130709	0	0	0	0
sp1026	301872	yes		Bacteria; Firmicutes; Clostridia; Clostridiales; Lachnospiraceae; [Ruminococcus]; gnavus		#N/A	#N/A		#N/A	#N/A	19	0	0		#N/A	#N/A	0	0	0	0	0	0	0	0	0	0.0174759	0.0336746	0.00443796		0	0	0	0	0	0	0	0	0	0	0	0	0	0	0	0	0	0	0	0
sp0855	273776			Bacteria; Firmicutes; Clostridia; Clostridiales; Lachnospiraceae; [Ruminococcus]; gnavus	5	-0.272	0		#N/A	#N/A	22	0	0		#N/A	#N/A	0.131409	0.10801	0.0982598	0.150314	0.131905	0.101746	0.0672228	0.0697012	0.0434655	0.0308526	0.0143168	0.0276327		0.0476306	0.078615	0.0982598	0.0238041	0.23428	0.322833	0.11444	0.125865	0.432489	0.110592	0.0553355	0.0701054	0.0548074	0.260417	0.0929004	0.172535	0.05933	0.00720539	0.0165128	0.0123651
sp0296	191490	yes		Bacteria; Firmicutes; Clostridia; Clostridiales; Ruminococcaceae	13	0.392	0		#N/A	#N/A	22	0	0		#N/A	#N/A	0.00257169	0.00680404	0	0.0329572	0.0519922	0.0159225	0.011376	0.0195212	0.00217127	0.0106226	0.00975852	0.00949637		0	0	0	0	0	0	0.0180018	0	0.0135759	0.00232826	0.0320363	0	0.0182691	0.156035	0.0414134	0	0.0517559	0.0384287	0.00381064	0
sp1419	350188			Bacteria; Firmicutes; Clostridia; Clostridiales		#N/A	#N/A		#N/A	#N/A	24	0	0		#N/A	#N/A	0.000876268	0.00123553	0	0.000884358	0.00122784	0	0.00964731	0.0213281	0	0.00664534	0.0065927	0.00630926		0.00317538	0.00167266	0	0	0	0	0.00128584	0.00262219	0	0.00232826	0	0.00212441	0	0	0	0.0209134	0	0.0024018	0.0635106	0
sp0876	274694	yes		Bacteria; Firmicutes; Clostridia; Clostridiales; Lachnospiraceae		#N/A	#N/A		#N/A	#N/A	32	0	0		#N/A	#N/A	0.000353721	0.000604725	0	0	0	0	0.0209093	0.062253	0	0.0673289	0.0761304	0.0536553		0	0	0	0.00119021	0	0	0.00128584	0	0	0	0	0	0	0	0	0.186913	0	0	0.00127021	0
sp2236	4455677	yes		Bacteria; Firmicutes; Clostridia; Clostridiales		#N/A	#N/A		#N/A	#N/A	33	0	0		#N/A	#N/A	0.00166229	0.004398	0	0	0	0	0	0	0	0.156241	0.237893	0.0601393		0	0	0.011636	0	0	0	0	0	0	0	0	0	0	0	0	0	0	0	0	0
sp2117	3392847			Bacteria; Firmicutes; Clostridia; Clostridiales; Lachnospiraceae		#N/A	#N/A		#N/A	#N/A	33	0	0		#N/A	#N/A	0.00903489	0.00669737	0.00733712	0.00822091	0.00769328	0.00551005	0.00669069	0.0068378	0.0047968	0.0117214	0.0126628	0.00665694		0.00529229	0	0.00646446	0.0166629	0.00819979	0.00733712	0.0192876	0.0249108	0.00387883	0.00116413	0.0029124	0.0127464	0.00913457	0.00430441	0.00671569	0.00914961	0.0201974	0	0.0114319	0
sp2195	4385224			Bacteria; Actinobacteria; Actinobacteria; Actinomycetales; Microbacteriaceae		#N/A	#N/A		#N/A	#N/A	35	0	0		#N/A	#N/A	0.00376449	0.00214753	0.00334532	0.00045492	0.000885128	0	0.00306168	0.00665285	0	0.0080439	0.00601373	0.00689397		0.00423383	0.00334532	0.00775735	0.00238041	0.0011714	0.00489141	0.00257169	0.0013111	0	0.00232826	0	0	0	0	0	0	0	0	0	0
sp1727	572750			Bacteria; Proteobacteria; Gammaproteobacteria; Enterobacteriales; Enterobacteriaceae; Trabulsiella		#N/A	#N/A		#N/A	#N/A	37	0	0		#N/A	#N/A	0	0	0	0.000496825	0.00104442	0	0.000133244	0.000399733	0	0.00255541	0.00271944	0.0018989		0	0	0	0	0	0	0	0	0	0	0.0029124	0.0010622	0	0	0	0	0	0	0	0
sp0022	38278	yes		Bacteria; Bacteroidetes; Bacteroidia; Bacteroidales; S24-7	25	1	0		#N/A	#N/A	39	0	0		#N/A	#N/A	0.00059368	0.000754847	0	0	0	0	0.00260335	0.000998575	0.00248685	0.00211545	0.00206929	0.00190605		0	0.00167266	0.00129289	0.00119021	0	0	0	0	0	0	0	0	0	0	0	0.00130709	0.00378702	0.0024018	0.00381064	0.00370952
sp1477	355175			Bacteria; Firmicutes; Clostridia; Clostridiales; Lachnospiraceae	34	0	0		#N/A	#N/A	40	0	0		#N/A	#N/A	0.00615065	0.0077529	0.00334532	0.00575897	0.0030679	0.00486076	0.00365784	0.00346942	0.00247301	0.0142182	0.0142381	0.00952405		0.00529229	0.00334532	0.00646446	0.00119021	0.0011714	0.00244571	0.0231452	0.00524439	0.00193941	0.0104772	0.0029124	0.00849762	0.00391481	0.00860882	0.00447713	0.00914961	0.00126234	0	0.00635106	0.00247301
sp0965	286668	yes		Bacteria; Firmicutes; Bacilli; Lactobacillales; Streptococcaceae; Streptococcus	1	-0.908	0		#N/A	#N/A		#N/A	#N/A		#N/A	#N/A	0.0923827	0.0282077	0.0920859	0.221844	0.102562	0.195284	0.35507	0.160788	0.311929	0.231295	0.125474	0.193181		0.0920859	0.0635611	0.120239	0.0618908	0.0679411	0.114948	0.126013	0.333019	0.159032	0.364373	0.231535	0.309101	0.157897	0.101154	0.118644	0.420882	0.658941	0.181336	0.271825	0.247301
sp2056	1123167			Bacteria; Actinobacteria; Actinobacteria; Actinomycetales; Microbacteriaceae; Microbacterium	1	-0.908	0		#N/A	#N/A		#N/A	#N/A		#N/A	#N/A	0	0	0	0.000739039	0.00093224	0.000531101	0.00724268	0.00675371	0.00494603	0.000423283	0.000655768	0		0	0	0	0	0	0	0	0	0	0.00116413	0	0.0010622	0.00260988	0.0010761	0	0.015685	0.0164104	0.0024018	0.00635106	0.00494603
sp0166	177313			Bacteria; Bacteroidetes; Bacteroidia; Bacteroidales; Porphyromonadaceae; Parabacteroides; distasonis	2	0.192	0		#N/A	#N/A		#N/A	#N/A		#N/A	#N/A	0.00324681	0.00501215	0	0.000819436	0.00231771	0	0.00140239	0.00159742	0.00127021	0.00148286	0.0026001	0		0	0.00167266	0.0103431	0.0107119	0	0	0	0.00655549	0	0	0	0	0	0	0	0.00130709	0.00504936	0	0.00127021	0.00247301
sp0298	191656			Bacteria; Firmicutes; Clostridia; Clostridiales	2	-1.248	0		#N/A	#N/A		#N/A	#N/A		#N/A	#N/A	0	0	0	0.000308634	0.000572716	0	0.00102862	0.00138648	0.0011992	0.000628761	0.00104803	0		0	0	0	0	0	0	0	0	0	0.00116413	0	0	0.00130494	0	0	0	0	0.0012009	0	0.00123651
sp1989	1021043			Bacteria; Firmicutes; Bacilli; Lactobacillales; Streptococcaceae; Streptococcus	2	-1.248	0		#N/A	#N/A		#N/A	#N/A		#N/A	#N/A	0.000590993	0.000752399	0	0.000642341	0.0010464	0	0.00153626	0.00163344	0.00123651	0.000859221	0.00156549	0		0	0.00167266	0.00129289	0	0.0011714	0	0	0	0	0.00116413	0.0029124	0.0010622	0	0	0	0.00261417	0.00126234	0	0.00254042	0.00123651
sp0121	172464			Bacteria; Firmicutes; Clostridia; Clostridiales	3	-1.11	0		#N/A	#N/A		#N/A	#N/A		#N/A	#N/A	0.00243475	0.00237974	0.00334532	0.00317082	0.00635182	0	0.0125581	0.0146226	0.0100987	0.00042272	0.000654889	0		0.00529229	0.00334532	0	0	0.0035142	0.00489141	0	0	0	0.00814892	0	0	0	0.0172176	0	0.00130709	0.0100987	0.0360269	0	0.0358587
sp1476	355097			Bacteria; Firmicutes; Clostridia; Clostridiales	3	-1.11	0		#N/A	#N/A		#N/A	#N/A		#N/A	#N/A	0.00524352	0.0053044	0.005857	0.0062414	0.0110261	0	0.0146505	0.0191052	0.00839439	0.0016868	0.00274211	0		0.0127015	0.0083633	0	0	0.005857	0.00978282	0	0.00262219	0	0.0279391	0	0	0	0.0193698	0	0.00130709	0.0113611	0.0504377	0.00127021	0.0445142
sp0652	263272	yes		Bacteria; Firmicutes; Clostridia; Clostridiales; Ruminococcaceae; Ruminococcus	5	-0.272	0		#N/A	#N/A		#N/A	#N/A		#N/A	#N/A	0.000520606	0.000992421	0	0	0	0	0.00138658	0.00159248	0.00124343	0.00104524	0.00166473	0		0.00105846	0	0.00258578	0	0	0	0	0	0	0	0	0	0	0	0	0.00130709	0.00504936	0.0024018	0	0
sp0495	230725			Bacteria; Firmicutes; Clostridia; Clostridiales; Ruminococcaceae; Oscillospira	5	-0.272	0.444		#N/A	#N/A		#N/A	#N/A		#N/A	#N/A	0.00128711	0.00273966	0	0.000771691	0.00137425	0	0.00122548	0.00164962	0.00123651	0.000213036	0.00052183	0		0	0.00167266	0	0	0	0.00733712	0	0.00393329	0	0.00116413	0	0	0	0.0010761	0	0	0.00126234	0	0.00508085	0.00123651
sp1081	309695			Bacteria; Proteobacteria; Alphaproteobacteria; Sphingomonadales; Sphingomonadaceae; Sphingobium	6	0.483	0		#N/A	#N/A		#N/A	#N/A		#N/A	#N/A	0.000238951	0.000632206	0	0.000794992	0.00120116	0	0.00289554	0.00290269	0.00360269	0.000210403	0.00051538	0		0	0.00167266	0	0	0	0	0	0	0	0.00232826	0.0029124	0	0	0	0.00111928	0.00392126	0	0.00360269	0.00381064	0
sp1769	591785			Bacteria; Bacteroidetes; Bacteroidia; Bacteroidales; Prevotellaceae; Prevotella; stercorea	6	0.483	0		#N/A	#N/A		#N/A	#N/A		#N/A	#N/A	0.000151208	0.00040006	0	0.000412804	0.00057049	0	0.00222024	0.00304958	0.0012009	0.000210247	0.000514997	0		0.00105846	0	0	0	0	0	0	0	0	0.00116413	0	0.0010622	0	0.0010761	0	0.00522835	0	0.0012009	0.00127021	0
sp0387	198502			Bacteria; Bacteroidetes; Bacteroidia; Bacteroidales; Prevotellaceae; Prevotella; copri	6	-1.643	0		#N/A	#N/A		#N/A	#N/A		#N/A	#N/A	0	0	0	0.000291033	0.000823165	0	0.00220412	0.00289339	0.00127021	0.000323373	0.0007921	0		0	0	0	0	0	0	0	0	0	0.00232826	0	0	0	0	0	0.00130709	0	0.0024018	0.00127021	0
sp1069	308308	yes		Bacteria; Firmicutes; Clostridia; Clostridiales	7	1.802	0		#N/A	#N/A		#N/A	#N/A		#N/A	#N/A	0.0313643	0.0550955	0	0.00106394	0.00260186	0	0.0259756	0.0455952	0.00261417	0.199334	0.241892	0.0914651		0	0	0	0.132113	0	0	0.0874373	0	0	0	0	0.00743542	0	0.0010761	0	0.00261417	0.121185	0.0876656	0	0.00494603
sp1491	356073			Bacteria; Firmicutes; Clostridia; Clostridiales	7	1.802	0.277		#N/A	#N/A		#N/A	#N/A		#N/A	#N/A	0.00302417	0.0080012	0	0	0	0	0.006856	0.00815092	0.00217127	0.00063121	0.00154614	0		0.0211692	0	0	0	0	0	0	0	0	0	0	0	0	0	0	0	0	0	0.0139723	0
sp0108	170056			Bacteria; Firmicutes; Clostridia; Clostridiales; Lachnospiraceae; [Ruminococcus]; gnavus	7	-0.394	0		#N/A	#N/A		#N/A	#N/A		#N/A	#N/A	0.00112242	0.0018063	0	0.000267288	0.000494935	0	0.000802849	0.000813991	0.00124343	0.000420617	0.000651669	0		0	0.00167266	0.00129289	0	0	0.00489141	0	0	0	0	0	0.0010622	0	0.0010761	0	0	0.00126234	0	0.00127021	0
sp0124	173212			Bacteria; Firmicutes; Bacilli; Bacillales; Staphylococcaceae; Staphylococcus; sciuri	7	-1.126	0		#N/A	#N/A		#N/A	#N/A		#N/A	#N/A	0.00768665	0.00516168	0.00819979	0.014389	0.0169538	0.00878182	0.0675023	0.134774	0.0215936	0.0242617	0.0216971	0.0196465		0	0.0083633	0.00517157	0.00595103	0.00819979	0.0171199	0.0090009	0.00786658	0.00969706	0.00232826	0.00582479	0.0180574	0.0548074	0.00645661	0.0100735	0.00130709	0.074478	0.00480359	0.0215936	0.0123651
sp0962	283765			Bacteria; Actinobacteria; Actinobacteria; Actinomycetales; Micrococcaceae; Kocuria; rhizophila	7	-1.126	0		#N/A	#N/A		#N/A	#N/A		#N/A	#N/A	0.000928365	0.000943541	0.00119021	0.00109991	0.000984464	0.00123453	0.00255523	0.00193572	0.0035976	0.00274422	0.00217038	0.00257935		0	0.00167266	0.00129289	0.00119021	0.0023428	0	0	0	0.00193941	0.00116413	0	0	0.00130494	0.0021522	0.00223856	0	0	0.0012009	0.00381064	0.00123651
sp1411	349310			Bacteria; Firmicutes; Clostridia; Clostridiales	7	-1.126	0		#N/A	#N/A		#N/A	#N/A		#N/A	#N/A	0.00071677	0.00122466	0	0.000950832	0.00177663	0	0.011678	0.0158232	0.0012784	0.00127484	0.00312272	0		0	0	0	0	0	0.00244571	0.00257169	0	0	0	0	0.00424881	0	0	0.00335785	0.00784252	0.0302961	0.0396296	0	0
sp1969	930014	yes		Bacteria; Proteobacteria; Alphaproteobacteria; Rhizobiales; Brucellaceae; Pseudochrobactrum	8	0.453	0		#N/A	#N/A		#N/A	#N/A		#N/A	#N/A	0.000685935	0.000984254	0	0	0	0	0.00135666	0.00227759	0.0012009	0.00412814	0.00113259	0.00380589		0.00105846	0	0	0	0.0011714	0	0.00257169	0	0	0	0	0	0	0	0	0.00130709	0	0.0012009	0.00127021	0.00123651
sp1733	577228			Bacteria; Bacteroidetes; Bacteroidia; Bacteroidales; S24-7	8	-0.349	0		#N/A	#N/A		#N/A	#N/A		#N/A	#N/A	0	0	0	0	0	0	0.00136328	0.00133355	0.0012009	0.000416287	0.00101969	0		0	0	0	0	0	0	0	0	0	0	0	0	0	0	0	0.00392126	0	0.0012009	0.00254042	0.00123651
sp0575	259623			Bacteria; Bacteroidetes; Bacteroidia; Bacteroidales; S24-7	9	0.623	0		#N/A	#N/A		#N/A	#N/A		#N/A	#N/A	0.00826035	0.0102923	0.00646446	0.00223703	0.0030926	0.00162218	0.00961518	0.0104587	0.00757404	0.00594082	0.00409765	0.0044632		0.00317538	0.00167266	0.00646446	0.00714124	0.0011714	0.00733712	0.0308602	0	0.00193941	0.00931305	0	0.00318661	0.00130494	0.0021522	0	0.00784252	0.00757404	0.012009	0.0317553	0.00618253
sp1325	339791			Bacteria; Firmicutes; Clostridia; Clostridiales; Lachnospiraceae; Coprococcus	9	0.623	0		#N/A	#N/A		#N/A	#N/A		#N/A	#N/A	0.0105497	0.00970058	0.00771506	0.00843624	0.00693908	0.00682781	0.0049682	0.00922578	0.00127021	0.00318278	0.00720171	0		0.0105846	0.00167266	0.0310294	0.00476083	0.005857	0.0122285	0.00771506	0	0.0213335	0.00582065	0.0029124	0.0116842	0.00391481	0.0139893	0.00783497	0.0287559	0	0.00600449	0.00127021	0.00370952
sp1221	329741	yes		Bacteria; Firmicutes; Clostridia; Clostridiales	10	0.506	0		#N/A	#N/A		#N/A	#N/A		#N/A	#N/A	0.308958	0.375527	0.0977241	1.94239	1.96679	0.946296	1.75467	2.46046	1.09297	0.802207	0.578283	0.7848		0.0539814	0.433219	0.486127	0.0499887	0.0046856	1.03698	0.0977241	1.0397	0.174547	0.69033	0.254835	4.74273	2.86956	4.91456	0.852893	1.55805	2.37951	7.71457	0.00127021	2.69929
sp1619	515299	yes		Bacteria; Firmicutes; Clostridia; Clostridiales	10	-0.578	0		#N/A	#N/A		#N/A	#N/A		#N/A	#N/A	0.00206018	0.00400999	0	0.000806788	0.0013738	0	0.00221055	0.00275683	0.0012784	0	0	0		0	0	0.00387868	0	0.0105426	0	0	0	0.00387883	0	0.0014562	0	0	0	0.00111928	0	0.00126234	0	0.00254042	0
sp1916	832848			Bacteria; Firmicutes; Clostridia; Clostridiales	10	-0.578	0		#N/A	#N/A		#N/A	#N/A		#N/A	#N/A	0.00303742	0.00474708	0	0.000733318	0.00107158	0	0.00195706	0.00267556	0.0012009	0.000957027	0.000785856	0.00126185		0	0.00669064	0	0	0.0023428	0.0122285	0	0.00262219	0.00193941	0	0	0	0.00130494	0	0	0.00261417	0.00757404	0.0012009	0	0.00494603
sp0383	198190			Bacteria; Bacteroidetes; Bacteroidia; Bacteroidales; Porphyromonadaceae; Parabacteroides; distasonis	11	0.835	0		#N/A	#N/A		#N/A	#N/A		#N/A	#N/A	0.0444368	0.0623112	0.0128854	0.00662577	0.0127621	0	0.00992254	0.00852463	0.00865555	0.00814717	0.0116777	0.00159455		0.00423383	0.0635611	0.0517157	0.17377	0.0128854	0.00489141	0	0.0367107	0.00581824	0.0104772	0	0	0	0	0	0.00914961	0.0252468	0	0.00508085	0.00865555
sp1053	305750			Bacteria; Firmicutes; Clostridia; Clostridiales; Lachnospiraceae	11	-0.098	0		#N/A	#N/A		#N/A	#N/A		#N/A	#N/A	0.000183692	0.000486003	0	0.000703174	0.00105391	0	0.00260799	0.00302376	0.00130709	0	0	0		0	0	0	0	0	0	0.00128584	0	0.00193941	0	0	0	0.00260988	0.0010761	0	0.00130709	0.00757404	0	0.00127021	0.00741904
sp1098	311466			Bacteria; Firmicutes; Clostridia; Clostridiales	11	-1.032	0		#N/A	#N/A		#N/A	#N/A		#N/A	#N/A	0.0115741	0.0109528	0.00646446	0.027176	0.0160958	0.0233938	0.0184571	0.0158164	0.0124343	0.00981097	0.00940044	0.00930144		0.00952613	0.00501798	0.00646446	0.00595103	0.0257708	0	0.0282885	0.0353996	0	0.0232826	0.021843	0.0191196	0.0404531	0.0538051	0.0235049	0.00261417	0.0378702	0.0012009	0.00889149	0.0333857
sp0262	188548			Bacteria; Firmicutes; Clostridia; Clostridiales	11	-1.032	0		#N/A	#N/A		#N/A	#N/A		#N/A	#N/A	0.00157361	0.00196995	0.00119021	0.00121817	0.0020894	0	0.00164893	0.00153761	0.00127021	0.000851582	0.00154781	0		0	0.00501798	0.00129289	0.00119021	0.0035142	0	0	0.00262219	0.00581824	0	0	0	0.00130494	0	0	0.00392126	0.00252468	0	0.00127021	0.00370952
sp0314	192749			Bacteria; Firmicutes; Clostridia; Clostridiales; Ruminococcaceae	13	1.372	0		#N/A	#N/A		#N/A	#N/A		#N/A	#N/A	0.0044086	0.0116641	0	0.0205115	0.0286688	0.0133359	0.0118578	0.0174727	0.00434254	0.0122969	0.0106639	0.0132949		0	0	0	0	0	0	0.0308602	0	0.0252124	0.00465652	0.0203868	0	0.00652469	0.0871643	0.0201471	0	0.0391325	0.0444332	0.00762127	0
sp1161	321584	yes		Bacteria; Proteobacteria; Gammaproteobacteria; Pseudomonadales; Moraxellaceae; Acinetobacter	14	1.699	0		#N/A	#N/A		#N/A	#N/A		#N/A	#N/A	0.0660963	0.0548921	0.0501798	0.0586129	0.113358	0.0210992	0.224516	0.15346	0.205165	0.0491482	0.0943353	0.0140351		0.011643	0.0501798	0.0607659	0.126162	0.0374848	0.0195656	0.156873	0.338263	0.0290912	0.0209544	0.0131058	0.0212441	0.00521975	0.00968492	0.0313399	0.418268	0.0921508	0.0132099	0.12194	0.257193
sp1031	302312			Bacteria; Proteobacteria; Gammaproteobacteria; Pseudomonadales; Moraxellaceae; Acinetobacter; johnsonii	14	0.089	0		#N/A	#N/A		#N/A	#N/A		#N/A	#N/A	0.0019109	0.0016496	0.00238041	0.000642574	0.000987166	0	0.00777169	0.00760291	0.00434254	0.000841613	0.00206152	0		0	0	0.00129289	0.00238041	0.0046856	0.00244571	0.00257169	0.00262219	0	0	0.0014562	0.0010622	0	0	0	0.00914961	0.00378702	0	0.00127021	0.00865555
sp2116	3355047			Bacteria; Firmicutes; Bacilli; Lactobacillales	14	-0.447	0.444		#N/A	#N/A		#N/A	#N/A		#N/A	#N/A	0.0163156	0.0166076	0.0107119	0.0181825	0.0232959	0.00904654	0.0364843	0.0824094	0.00511359	0.0375119	0.0421993	0.0240572		0	0.00669064	0.00258578	0.0107119	0.0152282	0.0391313	0.0398611	0.0524439	0.0116365	0.0186261	0	0.0562967	0	0.00645661	0	0.254882	0.00504936	0	0.00127021	0.00247301
sp1353	342724			Bacteria; Proteobacteria; Gammaproteobacteria; Xanthomonadales; Xanthomonadaceae	14	-0.983	0		#N/A	#N/A		#N/A	#N/A		#N/A	#N/A	0.000151208	0.00040006	0	0.0009456	0.0015053	0	0.00107362	0.00111943	0.0011992	0.000323373	0.0007921	0		0.00105846	0	0	0	0	0	0	0	0.00387883	0	0	0	0.00260988	0.0010761	0	0	0.00126234	0	0	0.00247301
sp0378	197765	yes		Bacteria; Firmicutes; Clostridia; Clostridiales; Lachnospiraceae; Dorea	15	0.633	0		#N/A	#N/A		#N/A	#N/A		#N/A	#N/A	0.00174693	0.00462195	0	0.000653494	0.000942124	0	0.00125207	0.000899024	0.00123651	0.000212474	0.000520453	0		0	0	0	0	0	0.0122285	0	0	0.00193941	0.00116413	0	0.00212441	0	0	0	0.00130709	0.00252468	0.0012009	0	0.00123651
sp1583	426566			Bacteria; Proteobacteria; Alphaproteobacteria; Sphingomonadales; Sphingomonadaceae; Novosphingobium	15	-0.995	0		#N/A	#N/A		#N/A	#N/A		#N/A	#N/A	0.00134402	0.00199351	0	0.00200325	0.00129923	0.00181968	0.00162565	0.00199126	0.00123651	0.00085489	0.00156415	0		0	0.00334532	0	0	0.0011714	0.00489141	0	0.0013111	0.00387883	0.00232826	0.0029124	0.0010622	0.00130494	0.00322831	0	0.00130709	0	0.00480359	0	0.00123651
sp2068	1145598			Bacteria; Bacteroidetes; Flavobacteriia; Flavobacteriales; Flavobacteriaceae; Flavobacterium	15	-0.995	0		#N/A	#N/A		#N/A	#N/A		#N/A	#N/A	0.000167343	0.000442747	0	0.000509566	0.00105289	0	0.000820891	0.000860631	0.0011992	0.000323373	0.0007921	0		0	0	0	0	0.0011714	0	0	0	0	0.00116413	0.0029124	0	0	0	0	0.00130709	0	0.0024018	0	0.00123651
sp0075	148827			Bacteria; Firmicutes; Bacilli; Lactobacillales; Enterococcaceae; Enterococcus	16	0.301	0		#N/A	#N/A		#N/A	#N/A		#N/A	#N/A	0.00463242	0.00237558	0.0035142	0.00207353	0.00184209	0.00242422	0.0026071	0.00201078	0.00217127	0.0128763	0.0103837	0.00950542		0.00317538	0.00334532	0.00775735	0.00833145	0.0035142	0.00244571	0.00385753	0	0.00387883	0.00349239	0.00436859	0	0.00260988	0	0.00223856	0.00130709	0.00252468	0	0.00127021	0.00618253
sp0427	209028	yes		Bacteria; Bacteroidetes; Bacteroidia; Bacteroidales; S24-7	17	0.282	0		#N/A	#N/A		#N/A	#N/A		#N/A	#N/A	0	0	0	0.000134513	0.000380459	0	0.00276666	0.00383554	0.00130709	0.000212474	0.000520453	0		0	0	0	0	0	0	0	0	0	0	0	0	0	0.0010761	0	0.00130709	0.00252468	0.0012009	0.00127021	0
sp2051	1113282			Bacteria; Tenericutes; Mollicutes; RF39	17	0.282	0		#N/A	#N/A		#N/A	#N/A		#N/A	#N/A	0	0	0	0.000442179	0.000613919	0	0.00282739	0.00342689	0.00124343	0.00106724	0.00170818	0		0	0	0	0	0	0	0	0.0013111	0	0.00116413	0	0.0010622	0	0	0	0.00784252	0	0	0.00762127	0.00618253
sp0136	174573			Bacteria; Bacteroidetes; Bacteroidia; Bacteroidales; S24-7	17	0.282	0		#N/A	#N/A		#N/A	#N/A		#N/A	#N/A	0.00136956	0.00270336	0	0.000267288	0.000494935	0	0.00429473	0.00517549	0.00248685	0.00106237	0.00260226	0		0	0	0	0.00714124	0	0.00244571	0	0	0	0	0	0.0010622	0	0.0010761	0	0.0104567	0.00252468	0.0012009	0.0152425	0
sp0932	276656			Bacteria; Firmicutes; Clostridia; Clostridiales; Ruminococcaceae	19	0.277	0		#N/A	#N/A		#N/A	#N/A		#N/A	#N/A	0.000574859	0.00073897	0	0.00194881	0.00362715	0	0.00161946	0.00239539	0.00123651	0.000213036	0.00052183	0		0.00105846	0.00167266	0.00129289	0	0	0	0	0	0	0	0.0029124	0	0.0104395	0	0.00223856	0	0.00126234	0.00360269	0	0.00123651
sp1283	336174			Bacteria; Firmicutes; Clostridia; Clostridiales; Lachnospiraceae	22	-1.224	0		#N/A	#N/A		#N/A	#N/A		#N/A	#N/A	0.00158224	0.00364807	0	0.00152596	0.00220807	0	0.00119507	0.00100967	0.00126234	0.00042272	0.000654889	0		0	0	0.00129289	0	0	0.00978282	0	0	0	0	0.0029124	0	0.00391481	0.00538051	0	0	0.00126234	0.0024018	0	0
sp1339	341343			Bacteria; Firmicutes; Clostridia; Clostridiales	23	-1.224	0		#N/A	#N/A		#N/A	#N/A		#N/A	#N/A	0.00519179	0.00778519	0.00257169	0.00274048	0.00547072	0	0.00456453	0.00373383	0.00261417	0.00042118	0.000652555	0		0	0.00669064	0.00387868	0.00119021	0	0.0220113	0.00257169	0.00524439	0.0155153	0.00116413	0	0	0	0	0	0.00261417	0.00757404	0.00840629	0.00254042	0
sp1776	611931			Bacteria; Firmicutes; Bacilli; Lactobacillales; Aerococcaceae; Aerococcus	28	1	0		#N/A	#N/A		#N/A	#N/A		#N/A	#N/A	0.000337372	0.000576198	0	0.000406314	0.00077086	0	0.00351963	0.00693766	0.00126234	0.00063328	0.00105771	0		0	0	0	0.00119021	0.0011714	0	0	0.0013111	0.00193941	0	0	0	0	0	0	0.00130709	0.00126234	0	0.00254042	0.00123651
sp1431	350938			Bacteria; Proteobacteria; Alphaproteobacteria; Caulobacterales; Caulobacteraceae; Mycoplana	28	-1	0		#N/A	#N/A		#N/A	#N/A		#N/A	#N/A	0.0024202	0.00236143	0.0023428	0.00496211	0.00401815	0.00417798	0.00688565	0.004869	0.00618253	0.00274807	0.00334418	0.00126985		0.00105846	0	0	0.00595103	0.0023428	0.00244571	0.00514337	0.00262219	0.00387883	0.00465652	0.0101934	0.00212441	0.0117444	0	0.00447713	0.0130709	0.00504936	0.0012009	0.00762127	0.00618253
sp0905	275845			Bacteria; Firmicutes; Bacilli; Lactobacillales; Lactobacillaceae; Lactobacillus	31	-1.414	0		#N/A	#N/A		#N/A	#N/A		#N/A	#N/A	0.00128209	0.000980782	0.00129289	0.00147829	0.0011083	0.00155177	0.00123091	0.00140362	0.00123651	0.000533777	0.000854252	0		0	0.00167266	0.00129289	0.00238041	0.0023428	0	0.00128584	0	0.00193941	0.00116413	0.0029124	0.00212441	0.00260988	0.0010761	0	0.00392126	0.00126234	0	0	0.00123651
sp1299	337494			Bacteria; Firmicutes; Clostridia; Clostridiales	32	0	0		#N/A	#N/A		#N/A	#N/A		#N/A	#N/A	0.000579011	0.00100974	0	0.00193941	0.00548549	0	0.0101394	0.0202154	0.00217127	0.000208143	0.000509845	0		0	0.00167266	0	0.00238041	0	0	0	0	0.0155153	0	0	0	0	0	0	0	0.0618546	0.0024018	0	0.00741904
sp1011	298813			Bacteria; Firmicutes; Bacilli; Lactobacillales; Leuconostocaceae; Leuconostoc	34	0	0		#N/A	#N/A		#N/A	#N/A		#N/A	#N/A	0.000321238	0.000549935	0	0.00167897	0.00243485	0.000538051	0.000964601	0.00102844	0.00123651	0.000533777	0.000854252	0		0.00105846	0	0	0.00119021	0	0	0	0.0013111	0	0	0.00582479	0	0.00521975	0.0010761	0	0	0.00252468	0	0	0.00123651
sp0420	206633			Bacteria; Bacteroidetes; Bacteroidia; Bacteroidales; S24-7	39	0	0		#N/A	#N/A		#N/A	#N/A		#N/A	#N/A	0.000238951	0.000632206	0	0.000296662	0.000553325	0	0.00221106	0.00218838	0.00130709	0.00233211	0.0028503	0.00188685		0	0.00167266	0	0	0	0	0	0.0013111	0	0	0	0.0010622	0	0	0	0.00130709	0.00126234	0	0.00508085	0
sp0232	185162	yes		Bacteria; Bacteroidetes; Bacteroidia; Bacteroidales; S24-7	40	0	0		#N/A	#N/A		#N/A	#N/A		#N/A	#N/A	0.0003349	0.000575705	0	0	0	0	0.00120764	0.00103362	0.00124343	0.000210247	0.000514997	0		0.00105846	0	0	0	0	0	0.00128584	0	0	0	0	0	0	0	0	0	0.00126234	0	0	0.00123651
sp1608	511510			Bacteria; Firmicutes; Clostridia; Clostridiales	44	0	0		#N/A	#N/A		#N/A	#N/A		#N/A	#N/A	0.000773037	0.00102207	0	0.000704714	0.0010571	0	0.00289549	0.00436685	0.00126234	0.00210594	0.00152669	0.00190153		0	0.00167266	0.00129289	0	0	0.00244571	0	0.00262219	0.00193941	0	0	0	0	0.0010761	0	0.00653544	0.00126234	0	0.00127021	0
sp0431	210665			Bacteria; Bacteroidetes; Bacteroidia; Bacteroidales; S24-7	55	0	0		#N/A	#N/A		#N/A	#N/A		#N/A	#N/A	0.000184699	0.000488667	0	0	0	0	0.00119562	0.00132776	0.00124343	0.000632967	0.00105704	0		0	0	0.00129289	0	0	0	0	0	0	0	0	0	0	0	0	0	0	0.00360269	0.00127021	0.00247301
sp0289	190846	yes		Bacteria; Bacteroidetes; Bacteroidia; Bacteroidales; [Paraprevotellaceae]; [Prevotella]	58	0	0		#N/A	#N/A		#N/A	#N/A		#N/A	#N/A	0.000573637	0.000998589	0	0	0	0	0.000836165	0.000892838	0.0012009	0.00063121	0.00154614	0		0	0.00167266	0	0	0.0023428	0	0	0	0	0	0	0	0	0	0	0	0.00126234	0.0012009	0.00254042	0
sp1654	529467	yes		Bacteria; Actinobacteria; Actinobacteria; Actinomycetales; Micrococcaceae; Arthrobacter		#N/A	#N/A		#N/A	#N/A		#N/A	#N/A		#N/A	#N/A	0.00104414	0.00130446	0	0	0	0	0.00347128	0.00750318	0	0.00265379	0.00319451	0.00160754		0	0	0.00258578	0.00238041	0.0023428	0	0	0	0	0	0	0	0	0	0	0	0.00126234	0	0	0
sp0236	185604	yes		Bacteria; Bacteroidetes; Bacteroidia; Bacteroidales; Bacteroidaceae; Bacteroides		#N/A	#N/A		#N/A	#N/A		#N/A	#N/A		#N/A	#N/A	0.00178903	0.00157034	0.00167266	0.000145516	0.000411582	0	0.000421337	0.000632072	0	0.000210247	0.000514997	0		0.00105846	0.00167266	0.00387868	0.00357062	0.0023428	0	0	0	0	0.00116413	0	0	0	0	0	0	0	0	0.00127021	0
sp1461	353782	yes		Bacteria; Bacteroidetes; Bacteroidia; Bacteroidales; Bacteroidaceae; Bacteroides		#N/A	#N/A		#N/A	#N/A		#N/A	#N/A		#N/A	#N/A	0.00188599	0.00202344	0.00211692	0.000145516	0.000411582	0	0.000241252	0.000723757	0	0.000210247	0.000514997	0		0.00211692	0	0.00517157	0.00357062	0.0023428	0	0	0	0	0.00116413	0	0	0	0	0	0	0	0	0	0
sp0505	232380	yes		Bacteria; Firmicutes; Clostridia; Clostridiales; Ruminococcaceae		#N/A	#N/A		#N/A	#N/A		#N/A	#N/A		#N/A	#N/A	0	0	0	0.000736477	0.000846953	0.000559641	0.000133433	0.000400299	0	0	0	0		0	0	0	0	0	0	0	0	0	0.00116413	0.0014562	0	0	0.0021522	0.00111928	0	0	0.0012009	0	0
sp1117	314188	yes		Bacteria; Firmicutes; Clostridia; Clostridiales		#N/A	#N/A		#N/A	#N/A		#N/A	#N/A		#N/A	#N/A	0	0	0	0.000576692	0.000621043	0.000531101	0.000278665	0.000553596	0	0.000208143	0.000509845	0		0	0	0	0	0	0	0	0.0013111	0	0.00116413	0	0.0010622	0	0.0010761	0	0.00130709	0	0.0012009	0	0
sp0484	228601	yes		Bacteria; Bacteroidetes; Bacteroidia; Bacteroidales; Bacteroidaceae; Bacteroides		#N/A	#N/A		#N/A	#N/A		#N/A	#N/A		#N/A	#N/A	4.53208	3.35144	3.77783	3.63664	2.88568	2.98155	2.07184	1.52983	1.47047	4.69586	3.25084	3.29646		5.13141	3.00243	3.77783	10.3358	0.216709	2.20113	7.05928	1.46843	0.378185	1.60068	6.98101	4.15321	4.19407	8.50766	1.80988	1.47047	1.45421	1.40865	5.98651	2.14039
sp0594	260529	yes		Bacteria; Firmicutes; Clostridia; Clostridiales; Lachnospiraceae; [Ruminococcus]; gnavus		#N/A	#N/A		#N/A	#N/A		#N/A	#N/A		#N/A	#N/A	0.000183692	0.000486003	0	0.000134513	0.000380459	0	0	0	0	0.00357874	0.00697971	0.00062443		0	0	0	0	0	0	0.00128584	0	0	0	0	0	0	0.0010761	0	0	0	0	0	0
sp1812	687792	yes		Bacteria; Proteobacteria; Gammaproteobacteria; Enterobacteriales; Enterobacteriaceae; Trabulsiella		#N/A	#N/A		#N/A	#N/A		#N/A	#N/A		#N/A	#N/A	0.000554096	0.001466	0	0.00163822	0.00463359	0	0	0	0	0.00202668	0.00202294	0.00127653		0	0	0.00387868	0	0	0	0	0	0	0	0.0131058	0	0	0	0	0	0	0	0	0
sp0563	259266	yes		Bacteria; Firmicutes; Erysipelotrichi; Erysipelotrichales; Erysipelotrichaceae		#N/A	#N/A		#N/A	#N/A		#N/A	#N/A		#N/A	#N/A	0	0	0	0.00143437	0.00273015	0	0.000426132	0.0012784	0	0.00181071	0.00191448	0.00160086		0	0	0	0	0	0	0	0.00786658	0	0	0.0014562	0	0	0.0021522	0	0	0	0	0	0
sp1917	833381	yes		Bacteria; Firmicutes; Clostridia; Clostridiales; Lachnospiraceae; Coprococcus		#N/A	#N/A		#N/A	#N/A		#N/A	#N/A		#N/A	#N/A	0	0	0	0	0	0	0.000142044	0.000426132	0	0.281769	0.277774	0.22533		0	0	0	0	0	0	0	0	0	0	0	0	0	0	0	0	0	0	0	0
sp1395	348038	yes		Bacteria; Bacteroidetes; Bacteroidia; Bacteroidales; S24-7		#N/A	#N/A		#N/A	#N/A		#N/A	#N/A		#N/A	#N/A	0.000184699	0.000488667	0	0	0	0	0	0	0	0.0049481	0.00658275	0.00159455		0	0	0.00129289	0	0	0	0	0	0	0	0	0	0	0	0	0	0	0	0	0
sp1182	323595	yes		Bacteria; Firmicutes; Clostridia; Clostridiales		#N/A	#N/A		#N/A	#N/A		#N/A	#N/A		#N/A	#N/A	0	0	0	0	0	0	0	0	0	0.0135991	0.0205128	0.00603251		0	0	0	0	0	0	0	0	0	0	0	0	0	0	0	0	0	0	0	0
sp2189	4376234	yes		Bacteria; Proteobacteria; Gammaproteobacteria; Aeromonadales; Aeromonadaceae		#N/A	#N/A		#N/A	#N/A		#N/A	#N/A		#N/A	#N/A	0	0	0	0	0	0	0	0	0	0.000952167	0.000783517	0.00125517		0	0	0	0	0	0	0	0	0	0	0	0	0	0	0	0	0	0	0	0
sp0313	192712	yes		Bacteria; Bacteroidetes; Bacteroidia; Bacteroidales; S24-7		#N/A	#N/A		#N/A	#N/A		#N/A	#N/A		#N/A	#N/A	0.00042365	0.000731779	0	0.000764347	0.00137207	0	0.000786454	0.000803931	0.0011992	0	0	0		0	0.00167266	0.00129289	0	0	0	0	0.00393329	0	0	0	0.0010622	0	0	0.00111928	0	0	0.0012009	0.00127021	0.00123651
sp1624	516182	yes		Bacteria; Proteobacteria; Betaproteobacteria; Burkholderiales; Alcaligenaceae		#N/A	#N/A		#N/A	#N/A		#N/A	#N/A		#N/A	#N/A	0	0	0	0	0	0	0.000653162	0.000826404	0	0	0	0		0	0	0	0	0	0	0	0	0	0	0	0	0	0	0	0.00130709	0	0.0012009	0	0
sp0707	266210	yes		Bacteria; Firmicutes; Clostridia; Clostridiales; Veillonellaceae; Megasphaera		#N/A	#N/A		#N/A	#N/A		#N/A	#N/A		#N/A	#N/A	0	0	0	0	0	0	0.000801998	0.00103235	0	0	0	0		0	0	0	0	0	0	0	0	0	0	0	0	0	0	0	0.00130709	0	0	0.00254042	0
sp1484	355621	yes		Bacteria; Firmicutes; Clostridia; Clostridiales; Lachnospiraceae		#N/A	#N/A		#N/A	#N/A		#N/A	#N/A		#N/A	#N/A	0	0	0	0	0	0	0.000949273	0.00118007	0	0.000212474	0.000520453	0		0	0	0	0	0	0	0	0	0	0	0	0	0	0	0	0.00130709	0.00252468	0	0.00254042	0
sp1460	353657	yes		Bacteria; Firmicutes; Clostridia; Clostridiales		#N/A	#N/A		#N/A	#N/A		#N/A	#N/A		#N/A	#N/A	0	0	0	0	0	0	0.000800748	0.00102322	0	0	0	0		0	0	0	0	0	0	0	0	0	0	0	0	0	0	0	0	0	0	0.00127021	0
sp1659	531046	yes		Bacteria; Bacteroidetes; Bacteroidia; Bacteroidales; Prevotellaceae; Prevotella		#N/A	#N/A		#N/A	#N/A		#N/A	#N/A		#N/A	#N/A	0	0	0	0	0	0	0.000953972	0.00133355	0	0.000323373	0.0007921	0		0	0	0	0	0	0	0	0	0	0	0	0	0	0	0	0	0	0.00360269	0.00254042	0
sp2006	1074867	yes		Bacteria; Actinobacteria; Actinobacteria; Actinomycetales; Nocardioidaceae; Aeromicrobium		#N/A	#N/A		#N/A	#N/A		#N/A	#N/A		#N/A	#N/A	0	0	0	0	0	0	0.000707738	0.000927175	0	0	0	0		0	0	0	0	0	0	0	0	0	0	0	0	0	0	0	0.00130709	0.00126234	0	0	0
sp0996	292180			Bacteria; Verrucomicrobia; Verruco-5; WCHB1-41; RFP12		#N/A	#N/A		#N/A	#N/A		#N/A	#N/A		#N/A	#N/A	0	0	0	0.000242427	0.000685686	0	0	0	0	0	0	0		0	0	0	0	0	0	0	0	0.00193941	0	0	0	0	0	0	0	0	0	0	0
sp1771	593890			Bacteria; TM7; TM7-3; EW055		#N/A	#N/A		#N/A	#N/A		#N/A	#N/A		#N/A	#N/A	0	0	0	0.000163117	0.000461365	0	0	0	0	0	0	0		0	0	0	0	0	0	0	0	0	0	0	0	0.00130494	0	0	0	0	0	0	0
sp0354	195489			Bacteria; TM7; TM7-3		#N/A	#N/A		#N/A	#N/A		#N/A	#N/A		#N/A	#N/A	0	0	0	0.000163887	0.000463543	0	0	0	0	0	0	0		0	0	0	0	0	0	0	0.0013111	0	0	0	0	0	0	0	0	0	0	0	0
sp1647	525269			Bacteria; TM7; TM7-3		#N/A	#N/A		#N/A	#N/A		#N/A	#N/A		#N/A	#N/A	0	0	0	0.000291033	0.000823165	0	0	0	0	0	0	0		0	0	0	0	0	0	0	0	0	0.00232826	0	0	0	0	0	0	0	0	0	0
sp1006	296406			Bacteria; Spirochaetes; Spirochaetes; Spirochaetales; Spirochaetaceae; Treponema		#N/A	#N/A		#N/A	#N/A		#N/A	#N/A		#N/A	#N/A	0	0	0	0.000242427	0.000685686	0	0	0	0	0	0	0		0	0	0	0	0	0	0	0	0.00193941	0	0	0	0	0	0	0	0	0	0	0
sp1965	924224			Bacteria; Spirochaetes; Spirochaetes; Spirochaetales; Spirochaetaceae; Treponema		#N/A	#N/A		#N/A	#N/A		#N/A	#N/A		#N/A	#N/A	0	0	0	0.000387943	0.000747618	0	0	0	0	0	0	0		0	0	0	0	0	0	0	0	0.00193941	0.00116413	0	0	0	0	0	0	0	0	0	0
sp0498	231154			Bacteria; Proteobacteria; Gammaproteobacteria; Xanthomonadales; Xanthomonadaceae; Stenotrophomonas; geniculata		#N/A	#N/A		#N/A	#N/A		#N/A	#N/A		#N/A	#N/A	0	0	0	0.000163117	0.000461365	0	0	0	0	0	0	0		0	0	0	0	0	0	0	0	0	0	0	0	0.00130494	0	0	0	0	0	0	0
sp0478	226573			Bacteria; Proteobacteria; Gammaproteobacteria; Xanthomonadales; Xanthomonadaceae; Stenotrophomonas; acidaminiphila		#N/A	#N/A		#N/A	#N/A		#N/A	#N/A		#N/A	#N/A	0	0	0	0.000163117	0.000461365	0	0	0	0	0	0	0		0	0	0	0	0	0	0	0	0	0	0	0	0.00130494	0	0	0	0	0	0	0
sp1724	570189			Bacteria; Proteobacteria; Gammaproteobacteria; Xanthomonadales; Xanthomonadaceae; Stenotrophomonas		#N/A	#N/A		#N/A	#N/A		#N/A	#N/A		#N/A	#N/A	0	0	0	0.000163117	0.000461365	0	0	0	0	0	0	0		0	0	0	0	0	0	0	0	0	0	0	0	0.00130494	0	0	0	0	0	0	0
sp1964	923783			Bacteria; Proteobacteria; Gammaproteobacteria; Xanthomonadales; Xanthomonadaceae		#N/A	#N/A		#N/A	#N/A		#N/A	#N/A		#N/A	#N/A	0.000151208	0.00040006	0	0.000623864	0.00138203	0	0	0	0	0	0	0		0.00105846	0	0	0	0	0	0	0	0	0	0	0	0.00391481	0.0010761	0	0	0	0	0	0
sp1766	589597			Bacteria; Proteobacteria; Gammaproteobacteria; Pseudomonadales; Pseudomonadaceae; Pseudomonas; viridiflava		#N/A	#N/A		#N/A	#N/A		#N/A	#N/A		#N/A	#N/A	0	0	0	0.00013991	0.000395726	0	0	0	0	0	0	0		0	0	0	0	0	0	0	0	0	0	0	0	0	0	0.00111928	0	0	0	0	0
sp1807	669356			Bacteria; Proteobacteria; Gammaproteobacteria; Pseudomonadales; Pseudomonadaceae; Pseudomonas; stutzeri		#N/A	#N/A		#N/A	#N/A		#N/A	#N/A		#N/A	#N/A	0.000238951	0.000632206	0	0.000242427	0.000685686	0	0	0	0	0	0	0		0	0.00167266	0	0	0	0	0	0	0.00193941	0	0	0	0	0	0	0	0	0	0	0
sp1826	722182			Bacteria; Proteobacteria; Gammaproteobacteria; Pseudomonadales; Pseudomonadaceae; Pseudomonas; balearica		#N/A	#N/A		#N/A	#N/A		#N/A	#N/A		#N/A	#N/A	0	0	0	0.000278292	0.000516016	0	0	0	0	0	0	0		0	0	0	0	0	0	0	0	0	0.00116413	0	0.0010622	0	0	0	0	0	0	0	0
sp1767	590136			Bacteria; Proteobacteria; Gammaproteobacteria; Pseudomonadales; Pseudomonadaceae; Pseudomonas		#N/A	#N/A		#N/A	#N/A		#N/A	#N/A		#N/A	#N/A	0.000349386	0.00092439	0	0.000132775	0.000375545	0	0	0	0	0	0	0		0	0	0	0	0	0.00244571	0	0	0	0	0	0.0010622	0	0	0	0	0	0	0	0
sp1884	813617			Bacteria; Proteobacteria; Gammaproteobacteria; Pseudomonadales; Pseudomonadaceae; Pseudomonas		#N/A	#N/A		#N/A	#N/A		#N/A	#N/A		#N/A	#N/A	0.00017003	0.000449856	0	0.000134513	0.000380459	0	0	0	0	0	0	0		0	0	0	0.00119021	0	0	0	0	0	0	0	0	0	0.0010761	0	0	0	0	0	0
sp2205	4406538			Bacteria; Proteobacteria; Gammaproteobacteria; Pseudomonadales; Pseudomonadaceae; Pseudomonas		#N/A	#N/A		#N/A	#N/A		#N/A	#N/A		#N/A	#N/A	0	0	0	0.000163117	0.000461365	0	0	0	0	0	0	0		0	0	0	0	0	0	0	0	0	0	0	0	0.00130494	0	0	0	0	0	0	0
sp1086	310018			Bacteria; Proteobacteria; Gammaproteobacteria; Pseudomonadales; Moraxellaceae; Acinetobacter; rhizosphaerae		#N/A	#N/A		#N/A	#N/A		#N/A	#N/A		#N/A	#N/A	0	0	0	0.000132775	0.000375545	0	0	0	0	0	0	0		0	0	0	0	0	0	0	0	0	0	0	0.0010622	0	0	0	0	0	0	0	0
sp2154	4320919			Bacteria; Proteobacteria; Gammaproteobacteria; Pseudomonadales; Moraxellaceae; Acinetobacter; johnsonii		#N/A	#N/A		#N/A	#N/A		#N/A	#N/A		#N/A	#N/A	0	0	0	0.00013991	0.000395726	0	0	0	0	0	0	0		0	0	0	0	0	0	0	0	0	0	0	0	0	0	0.00111928	0	0	0	0	0
sp1954	891054			Bacteria; Proteobacteria; Gammaproteobacteria; Pseudomonadales; Moraxellaceae; Acinetobacter		#N/A	#N/A		#N/A	#N/A		#N/A	#N/A		#N/A	#N/A	0	0	0	0.000163117	0.000461365	0	0	0	0	0	0	0		0	0	0	0	0	0	0	0	0	0	0	0	0.00130494	0	0	0	0	0	0	0
sp2119	3453734			Bacteria; Proteobacteria; Gammaproteobacteria; Pseudomonadales; Moraxellaceae; Acinetobacter		#N/A	#N/A		#N/A	#N/A		#N/A	#N/A		#N/A	#N/A	0	0	0	0.000326234	0.00092273	0	0	0	0	0	0	0		0	0	0	0	0	0	0	0	0	0	0	0	0.00260988	0	0	0	0	0	0	0
sp0059	131115			Bacteria; Proteobacteria; Gammaproteobacteria; Pseudomonadales; Moraxellaceae		#N/A	#N/A		#N/A	#N/A		#N/A	#N/A		#N/A	#N/A	0	0	0	0.000509566	0.00105289	0	0	0	0	0	0	0		0	0	0	0	0	0	0	0	0	0.00116413	0.0029124	0	0	0	0	0	0	0	0	0
sp1880	811253			Bacteria; Proteobacteria; Gammaproteobacteria; Pseudomonadales; Moraxellaceae		#N/A	#N/A		#N/A	#N/A		#N/A	#N/A		#N/A	#N/A	0	0	0	0.000163117	0.000461365	0	0	0	0	0	0	0		0	0	0	0	0	0	0	0	0	0	0	0	0.00130494	0	0	0	0	0	0	0
sp1705	560629			Bacteria; Proteobacteria; Gammaproteobacteria; Enterobacteriales; Enterobacteriaceae; Proteus		#N/A	#N/A		#N/A	#N/A		#N/A	#N/A		#N/A	#N/A	0	0	0	0.000265551	0.000751091	0	0	0	0	0	0	0		0	0	0	0	0	0	0	0	0	0	0	0.00212441	0	0	0	0	0	0	0	0
sp1806	669175			Bacteria; Proteobacteria; Gammaproteobacteria; Enterobacteriales; Enterobacteriaceae; Gluconacetobacter		#N/A	#N/A		#N/A	#N/A		#N/A	#N/A		#N/A	#N/A	0	0	0	0.000132775	0.000375545	0	0	0	0	0	0	0		0	0	0	0	0	0	0	0	0	0	0	0.0010622	0	0	0	0	0	0	0	0
sp0957	280706			Bacteria; Proteobacteria; Gammaproteobacteria; Enterobacteriales; Enterobacteriaceae; Citrobacter		#N/A	#N/A		#N/A	#N/A		#N/A	#N/A		#N/A	#N/A	0	0	0	0.000910123	0.00257422	0	0	0	0	0	0	0		0	0	0	0	0	0	0	0	0	0	0.00728099	0	0	0	0	0	0	0	0	0
sp1688	551850			Bacteria; Proteobacteria; Gammaproteobacteria; Enterobacteriales; Enterobacteriaceae		#N/A	#N/A		#N/A	#N/A		#N/A	#N/A		#N/A	#N/A	0.00017003	0.000449856	0	0.00164577	0.00321162	0	0	0	0	0	0	0		0	0	0	0.00119021	0	0	0	0.00917768	0	0	0.0029124	0	0	0.0010761	0	0	0	0	0	0
sp0101	168313			Bacteria; Proteobacteria; Gammaproteobacteria; Enterobacteriales; Enterobacteriaceae		#N/A	#N/A		#N/A	#N/A		#N/A	#N/A		#N/A	#N/A	0	0	0	0.000182025	0.000514844	0	0	0	0	0	0	0		0	0	0	0	0	0	0	0	0	0	0.0014562	0	0	0	0	0	0	0	0	0
sp1312	338756			Bacteria; Proteobacteria; Gammaproteobacteria; Enterobacteriales; Enterobacteriaceae		#N/A	#N/A		#N/A	#N/A		#N/A	#N/A		#N/A	#N/A	0	0	0	0.00200227	0.00566328	0	0	0	0	0	0	0		0	0	0	0	0	0	0	0	0	0	0.0160182	0	0	0	0	0	0	0	0	0
sp1404	348680			Bacteria; Proteobacteria; Gammaproteobacteria; Enterobacteriales; Enterobacteriaceae		#N/A	#N/A		#N/A	#N/A		#N/A	#N/A		#N/A	#N/A	0	0	0	0.00013991	0.000395726	0	0	0	0	0	0	0		0	0	0	0	0	0	0	0	0	0	0	0	0	0	0.00111928	0	0	0	0	0
sp1718	567944			Bacteria; Proteobacteria; Gammaproteobacteria; Enterobacteriales; Enterobacteriaceae		#N/A	#N/A		#N/A	#N/A		#N/A	#N/A		#N/A	#N/A	0	0	0	0.0021843	0.00617812	0	0	0	0	0	0	0		0	0	0	0	0	0	0	0	0	0	0.0174744	0	0	0	0	0	0	0	0	0
sp2018	1104638			Bacteria; Proteobacteria; Gammaproteobacteria; Enterobacteriales; Enterobacteriaceae		#N/A	#N/A		#N/A	#N/A		#N/A	#N/A		#N/A	#N/A	0	0	0	0.000316537	0.000594852	0	0	0	0	0	0	0		0	0	0	0	0	0	0	0	0	0	0.0014562	0	0	0.0010761	0	0	0	0	0	0
sp2097	2689396			Bacteria; Proteobacteria; Gammaproteobacteria; Enterobacteriales; Enterobacteriaceae		#N/A	#N/A		#N/A	#N/A		#N/A	#N/A		#N/A	#N/A	0	0	0	0.000134513	0.000380459	0	0	0	0	0	0	0		0	0	0	0	0	0	0	0	0	0	0	0	0	0.0010761	0	0	0	0	0	0
sp2126	3829957			Bacteria; Proteobacteria; Gammaproteobacteria; Enterobacteriales; Enterobacteriaceae		#N/A	#N/A		#N/A	#N/A		#N/A	#N/A		#N/A	#N/A	0	0	0	0.000182025	0.000514844	0	0	0	0	0	0	0		0	0	0	0	0	0	0	0	0	0	0.0014562	0	0	0	0	0	0	0	0	0
sp2169	4340953			Bacteria; Proteobacteria; Gammaproteobacteria; Enterobacteriales; Enterobacteriaceae		#N/A	#N/A		#N/A	#N/A		#N/A	#N/A		#N/A	#N/A	0	0	0	0.000182025	0.000514844	0	0	0	0	0	0	0		0	0	0	0	0	0	0	0	0	0	0.0014562	0	0	0	0	0	0	0	0	0
sp2196	4388820			Bacteria; Proteobacteria; Gammaproteobacteria; Enterobacteriales; Enterobacteriaceae		#N/A	#N/A		#N/A	#N/A		#N/A	#N/A		#N/A	#N/A	0	0	0	0.000182025	0.000514844	0	0	0	0	0	0	0		0	0	0	0	0	0	0	0	0	0	0.0014562	0	0	0	0	0	0	0	0	0
sp2214	4416562			Bacteria; Proteobacteria; Gammaproteobacteria; Enterobacteriales; Enterobacteriaceae		#N/A	#N/A		#N/A	#N/A		#N/A	#N/A		#N/A	#N/A	0	0	0	0.000182025	0.000514844	0	0	0	0	0	0	0		0	0	0	0	0	0	0	0	0	0	0.0014562	0	0	0	0	0	0	0	0	0
sp2249	4479405			Bacteria; Proteobacteria; Gammaproteobacteria; Enterobacteriales; Enterobacteriaceae		#N/A	#N/A		#N/A	#N/A		#N/A	#N/A		#N/A	#N/A	0	0	0	0.000498562	0.0010455	0	0	0	0	0	0	0		0	0	0	0	0	0	0	0	0	0	0.0029124	0	0	0.0010761	0	0	0	0	0	0
sp1863	796142			Bacteria; Proteobacteria; Gammaproteobacteria; Alteromonadales; Shewanellaceae; Shewanella		#N/A	#N/A		#N/A	#N/A		#N/A	#N/A		#N/A	#N/A	0	0	0	0.000182025	0.000514844	0	0	0	0	0	0	0		0	0	0	0	0	0	0	0	0	0	0.0014562	0	0	0	0	0	0	0	0	0
sp1651	528639			Bacteria; Proteobacteria; Gammaproteobacteria; Aeromonadales; Succinivibrionaceae; Succinivibrio		#N/A	#N/A		#N/A	#N/A		#N/A	#N/A		#N/A	#N/A	0	0	0	0.000145516	0.000411582	0	0	0	0	0	0	0		0	0	0	0	0	0	0	0	0	0.00116413	0	0	0	0	0	0	0	0	0	0
sp2235	4453773			Bacteria; Proteobacteria; Deltaproteobacteria; Desulfovibrionales; Desulfovibrionaceae; Desulfovibrio		#N/A	#N/A		#N/A	#N/A		#N/A	#N/A		#N/A	#N/A	0	0	0	0.000242427	0.000685686	0	0	0	0	0	0	0		0	0	0	0	0	0	0	0	0.00193941	0	0	0	0	0	0	0	0	0	0	0
sp0071	140382			Bacteria; Proteobacteria; Betaproteobacteria; Rhodocyclales; Rhodocyclaceae; Methyloversatilis		#N/A	#N/A		#N/A	#N/A		#N/A	#N/A		#N/A	#N/A	0	0	0	0.000163117	0.000461365	0	0	0	0	0	0	0		0	0	0	0	0	0	0	0	0	0	0	0	0.00130494	0	0	0	0	0	0	0
sp1741	579328			Bacteria; Proteobacteria; Betaproteobacteria; Methylophilales; Methylophilaceae		#N/A	#N/A		#N/A	#N/A		#N/A	#N/A		#N/A	#N/A	0	0	0	0.000163117	0.000461365	0	0	0	0	0	0	0		0	0	0	0	0	0	0	0	0	0	0	0	0.00130494	0	0	0	0	0	0	0
sp1832	731707			Bacteria; Proteobacteria; Betaproteobacteria; Burkholderiales; Comamonadaceae; Xylophilus; ampelinus		#N/A	#N/A		#N/A	#N/A		#N/A	#N/A		#N/A	#N/A	0	0	0	0.00013991	0.000395726	0	0	0	0	0	0	0		0	0	0	0	0	0	0	0	0	0	0	0	0	0	0.00111928	0	0	0	0	0
sp1790	637582			Bacteria; Proteobacteria; Betaproteobacteria; Burkholderiales; Comamonadaceae; Hydrogenophaga		#N/A	#N/A		#N/A	#N/A		#N/A	#N/A		#N/A	#N/A	0	0	0	0.000182025	0.000514844	0	0	0	0	0	0	0		0	0	0	0	0	0	0	0	0	0	0.0014562	0	0	0	0	0	0	0	0	0
sp0070	140235			Bacteria; Proteobacteria; Betaproteobacteria; Burkholderiales; Comamonadaceae; Comamonas		#N/A	#N/A		#N/A	#N/A		#N/A	#N/A		#N/A	#N/A	0	0	0	0.000489352	0.0013841	0	0	0	0	0	0	0		0	0	0	0	0	0	0	0	0	0	0	0	0.00391481	0	0	0	0	0	0	0
sp1990	1023564			Bacteria; Proteobacteria; Betaproteobacteria; Burkholderiales; Comamonadaceae; Aquabacterium		#N/A	#N/A		#N/A	#N/A		#N/A	#N/A		#N/A	#N/A	0	0	0	0.00013991	0.000395726	0	0	0	0	0	0	0		0	0	0	0	0	0	0	0	0	0	0	0	0	0	0.00111928	0	0	0	0	0
sp1920	833853			Bacteria; Proteobacteria; Betaproteobacteria; Burkholderiales; Comamonadaceae		#N/A	#N/A		#N/A	#N/A		#N/A	#N/A		#N/A	#N/A	0	0	0	0.000163117	0.000461365	0	0	0	0	0	0	0		0	0	0	0	0	0	0	0	0	0	0	0	0.00130494	0	0	0	0	0	0	0
sp1709	562244			Bacteria; Proteobacteria; Betaproteobacteria; Burkholderiales; Alcaligenaceae; Sutterella		#N/A	#N/A		#N/A	#N/A		#N/A	#N/A		#N/A	#N/A	0	0	0	0.000242427	0.000685686	0	0	0	0	0	0	0		0	0	0	0	0	0	0	0	0.00193941	0	0	0	0	0	0	0	0	0	0	0
sp0054	109382			Bacteria; Proteobacteria; Betaproteobacteria; Burkholderiales		#N/A	#N/A		#N/A	#N/A		#N/A	#N/A		#N/A	#N/A	0.00017003	0.000449856	0	0.000145516	0.000411582	0	0	0	0	0	0	0		0	0	0	0.00119021	0	0	0	0	0	0.00116413	0	0	0	0	0	0	0	0	0	0
sp1698	557456			Bacteria; Proteobacteria; Alphaproteobacteria; Sphingomonadales; Sphingomonadaceae; Sphingomonas; wittichii		#N/A	#N/A		#N/A	#N/A		#N/A	#N/A		#N/A	#N/A	0	0	0	0.000163887	0.000463543	0	0	0	0	0	0	0		0	0	0	0	0	0	0	0.0013111	0	0	0	0	0	0	0	0	0	0	0	0
sp2064	1138512			Bacteria; Proteobacteria; Alphaproteobacteria; Sphingomonadales; Sphingomonadaceae; Sphingomonas; wittichii		#N/A	#N/A		#N/A	#N/A		#N/A	#N/A		#N/A	#N/A	0	0	0	0.000182025	0.000514844	0	0	0	0	0	0	0		0	0	0	0	0	0	0	0	0	0	0.0014562	0	0	0	0	0	0	0	0	0
sp2113	3195989			Bacteria; Proteobacteria; Alphaproteobacteria; Sphingomonadales; Sphingomonadaceae; Sphingomonas; wittichii		#N/A	#N/A		#N/A	#N/A		#N/A	#N/A		#N/A	#N/A	0	0	0	0.000182025	0.000514844	0	0	0	0	0	0	0		0	0	0	0	0	0	0	0	0	0	0.0014562	0	0	0	0	0	0	0	0	0
sp0049	102915			Bacteria; Proteobacteria; Alphaproteobacteria; Sphingomonadales; Sphingomonadaceae; Sphingomonas; asaccharolytica		#N/A	#N/A		#N/A	#N/A		#N/A	#N/A		#N/A	#N/A	0	0	0	0.000182025	0.000514844	0	0	0	0	0	0	0		0	0	0	0	0	0	0	0	0	0	0.0014562	0	0	0	0	0	0	0	0	0
sp0533	249493			Bacteria; Proteobacteria; Alphaproteobacteria; Sphingomonadales; Sphingomonadaceae; Sphingomonas		#N/A	#N/A		#N/A	#N/A		#N/A	#N/A		#N/A	#N/A	0	0	0	0.000508259	0.000990335	0	0	0	0	0	0	0		0	0	0	0	0	0	0	0	0	0	0.0014562	0	0.00260988	0	0	0	0	0	0	0
sp1230	330723			Bacteria; Proteobacteria; Alphaproteobacteria; Sphingomonadales; Sphingomonadaceae; Sphingobium		#N/A	#N/A		#N/A	#N/A		#N/A	#N/A		#N/A	#N/A	0	0	0	0.000163117	0.000461365	0	0	0	0	0	0	0		0	0	0	0	0	0	0	0	0	0	0	0	0.00130494	0	0	0	0	0	0	0
sp2082	2076539			Bacteria; Proteobacteria; Alphaproteobacteria; Sphingomonadales; Sphingomonadaceae; Sphingobium		#N/A	#N/A		#N/A	#N/A		#N/A	#N/A		#N/A	#N/A	0	0	0	0.000182025	0.000514844	0	0	0	0	0	0	0		0	0	0	0	0	0	0	0	0	0	0.0014562	0	0	0	0	0	0	0	0	0
sp2063	1138056			Bacteria; Proteobacteria; Alphaproteobacteria; Rhodobacterales; Rhodobacteraceae; Paracoccus; marcusii		#N/A	#N/A		#N/A	#N/A		#N/A	#N/A		#N/A	#N/A	0	0	0	0.000484853	0.00137137	0	0	0	0	0	0	0		0	0	0	0	0	0	0	0	0.00387883	0	0	0	0	0	0	0	0	0	0	0
sp1748	582083			Bacteria; Proteobacteria; Alphaproteobacteria; Rhodobacterales; Rhodobacteraceae; Paracoccus		#N/A	#N/A		#N/A	#N/A		#N/A	#N/A		#N/A	#N/A	0	0	0	0.000132775	0.000375545	0	0	0	0	0	0	0		0	0	0	0	0	0	0	0	0	0	0	0.0010622	0	0	0	0	0	0	0	0
sp2221	4431178			Bacteria; Proteobacteria; Alphaproteobacteria; Rhizobiales; Rhizobiaceae; Agrobacterium		#N/A	#N/A		#N/A	#N/A		#N/A	#N/A		#N/A	#N/A	0.000184699	0.000488667	0	0.000163887	0.000463543	0	0	0	0	0	0	0		0	0	0.00129289	0	0	0	0	0.0013111	0	0	0	0	0	0	0	0	0	0	0	0
sp0472	223684			Bacteria; Proteobacteria; Alphaproteobacteria; Rhizobiales; Phyllobacteriaceae		#N/A	#N/A		#N/A	#N/A		#N/A	#N/A		#N/A	#N/A	0	0	0	0.000134513	0.000380459	0	0	0	0	0	0	0		0	0	0	0	0	0	0	0	0	0	0	0	0	0.0010761	0	0	0	0	0	0
sp1949	878375			Bacteria; Proteobacteria; Alphaproteobacteria; Rhizobiales; Methylobacteriaceae; Methylobacterium; adhaesivum		#N/A	#N/A		#N/A	#N/A		#N/A	#N/A		#N/A	#N/A	0	0	0	0.000132775	0.000375545	0	0	0	0	0	0	0		0	0	0	0	0	0	0	0	0	0	0	0.0010622	0	0	0	0	0	0	0	0
sp1935	848860			Bacteria; Proteobacteria; Alphaproteobacteria; Rhizobiales; Methylobacteriaceae		#N/A	#N/A		#N/A	#N/A		#N/A	#N/A		#N/A	#N/A	0	0	0	0.0003148	0.000592331	0	0	0	0	0	0	0		0	0	0	0	0	0	0	0	0	0	0.0014562	0.0010622	0	0	0	0	0	0	0	0
sp1730	575419			Bacteria; Proteobacteria; Alphaproteobacteria; Rhizobiales; Hyphomicrobiaceae; Devosia		#N/A	#N/A		#N/A	#N/A		#N/A	#N/A		#N/A	#N/A	0	0	0	0.000163887	0.000463543	0	0	0	0	0	0	0		0	0	0	0	0	0	0	0.0013111	0	0	0	0	0	0	0	0	0	0	0	0
sp1309	338517			Bacteria; Proteobacteria; Alphaproteobacteria; Rhizobiales; Bradyrhizobiaceae		#N/A	#N/A		#N/A	#N/A		#N/A	#N/A		#N/A	#N/A	0	0	0	0.000242427	0.000685686	0	0	0	0	0	0	0		0	0	0	0	0	0	0	0	0.00193941	0	0	0	0	0	0	0	0	0	0	0
sp1702	559211			Bacteria; Proteobacteria; Alphaproteobacteria; Rhizobiales; Bradyrhizobiaceae		#N/A	#N/A		#N/A	#N/A		#N/A	#N/A		#N/A	#N/A	0	0	0	0.000145516	0.000411582	0	0	0	0	0	0	0		0	0	0	0	0	0	0	0	0	0.00116413	0	0	0	0	0	0	0	0	0	0
sp1901	826270			Bacteria; Proteobacteria; Alphaproteobacteria; Rhizobiales; Bradyrhizobiaceae		#N/A	#N/A		#N/A	#N/A		#N/A	#N/A		#N/A	#N/A	0	0	0	0.000134513	0.000380459	0	0	0	0	0	0	0		0	0	0	0	0	0	0	0	0	0	0	0	0	0.0010761	0	0	0	0	0	0
sp1944	861063			Bacteria; Proteobacteria; Alphaproteobacteria; Rhizobiales; Bartonellaceae		#N/A	#N/A		#N/A	#N/A		#N/A	#N/A		#N/A	#N/A	0	0	0	0.000182025	0.000514844	0	0	0	0	0	0	0		0	0	0	0	0	0	0	0	0	0	0.0014562	0	0	0	0	0	0	0	0	0
sp2005	1072513			Bacteria; Proteobacteria; Alphaproteobacteria; Rhizobiales; Aurantimonadaceae		#N/A	#N/A		#N/A	#N/A		#N/A	#N/A		#N/A	#N/A	0	0	0	0.00013991	0.000395726	0	0	0	0	0	0	0		0	0	0	0	0	0	0	0	0	0	0	0	0	0	0.00111928	0	0	0	0	0
sp2065	1139344			Bacteria; Proteobacteria; Alphaproteobacteria; Rhizobiales		#N/A	#N/A		#N/A	#N/A		#N/A	#N/A		#N/A	#N/A	0	0	0	0.000163887	0.000463543	0	0	0	0	0	0	0		0	0	0	0	0	0	0	0.0013111	0	0	0	0	0	0	0	0	0	0	0	0
sp0522	242829			Bacteria; Proteobacteria; Alphaproteobacteria; Caulobacterales; Caulobacteraceae; Phenylobacterium		#N/A	#N/A		#N/A	#N/A		#N/A	#N/A		#N/A	#N/A	0	0	0	0.000182025	0.000514844	0	0	0	0	0	0	0		0	0	0	0	0	0	0	0	0	0	0.0014562	0	0	0	0	0	0	0	0	0
sp2216	4418695			Bacteria; Proteobacteria; Alphaproteobacteria; Caulobacterales; Caulobacteraceae; Phenylobacterium		#N/A	#N/A		#N/A	#N/A		#N/A	#N/A		#N/A	#N/A	0	0	0	0.000145516	0.000411582	0	0	0	0	0	0	0		0	0	0	0	0	0	0	0	0	0.00116413	0	0	0	0	0	0	0	0	0	0
sp0096	165771			Bacteria; Proteobacteria; Alphaproteobacteria; Caulobacterales; Caulobacteraceae; Arthrospira		#N/A	#N/A		#N/A	#N/A		#N/A	#N/A		#N/A	#N/A	0	0	0	0.000145516	0.000411582	0	0	0	0	0	0	0		0	0	0	0	0	0	0	0	0	0.00116413	0	0	0	0	0	0	0	0	0	0
sp0103	169006			Bacteria; Proteobacteria; Alphaproteobacteria; Caulobacterales; Caulobacteraceae		#N/A	#N/A		#N/A	#N/A		#N/A	#N/A		#N/A	#N/A	0	0	0	0.000574954	0.000840297	0	0	0	0	0	0	0		0	0	0	0	0	0	0	0.0013111	0	0.00116413	0	0.00212441	0	0	0	0	0	0	0	0
sp2137	4075738			Bacteria; Planctomycetes; Planctomycetia; Pirellulales; Pirellulaceae		#N/A	#N/A		#N/A	#N/A		#N/A	#N/A		#N/A	#N/A	0	0	0	0.000182025	0.000514844	0	0	0	0	0	0	0		0	0	0	0	0	0	0	0	0	0	0.0014562	0	0	0	0	0	0	0	0	0
sp0025	45363			Bacteria; Firmicutes; Erysipelotrichi; Erysipelotrichales; Erysipelotrichaceae; Clostridium; cocleatum		#N/A	#N/A		#N/A	#N/A		#N/A	#N/A		#N/A	#N/A	0	0	0	0.00045105	0.000855647	0	0	0	0	0	0	0		0	0	0	0	0	0	0	0	0	0	0.0014562	0	0	0.0021522	0	0	0	0	0	0
sp1754	585229			Bacteria; Firmicutes; Erysipelotrichi; Erysipelotrichales; Erysipelotrichaceae; [Eubacterium]; cylindroides		#N/A	#N/A		#N/A	#N/A		#N/A	#N/A		#N/A	#N/A	0	0	0	0.000132775	0.000375545	0	0	0	0	0	0	0		0	0	0	0	0	0	0	0	0	0	0	0.0010622	0	0	0	0	0	0	0	0
sp0144	175143			Bacteria; Firmicutes; Clostridia; Clostridiales; Ruminococcaceae; Ruminococcus		#N/A	#N/A		#N/A	#N/A		#N/A	#N/A		#N/A	#N/A	0.00017003	0.000449856	0	0.000134513	0.000380459	0	0	0	0	0	0	0		0	0	0	0.00119021	0	0	0	0	0	0	0	0	0	0.0010761	0	0	0	0	0	0
sp0703	265940			Bacteria; Firmicutes; Clostridia; Clostridiales; Ruminococcaceae; Ruminococcus		#N/A	#N/A		#N/A	#N/A		#N/A	#N/A		#N/A	#N/A	0.00115383	0.00149962	0	0.000145516	0.000411582	0	0	0	0	0	0	0		0.00211692	0	0	0	0.0035142	0.00244571	0	0	0	0.00116413	0	0	0	0	0	0	0	0	0	0
sp0113	171079			Bacteria; Firmicutes; Clostridia; Clostridiales; Ruminococcaceae; Ruminococcus		#N/A	#N/A		#N/A	#N/A		#N/A	#N/A		#N/A	#N/A	0	0	0	0.000295893	0.000551714	0	0	0	0	0	0	0		0	0	0	0	0	0	0	0	0	0	0	0.0010622	0.00130494	0	0	0	0	0	0	0
sp0118	172296			Bacteria; Firmicutes; Clostridia; Clostridiales; Ruminococcaceae; Ruminococcus		#N/A	#N/A		#N/A	#N/A		#N/A	#N/A		#N/A	#N/A	0	0	0	0.000132775	0.000375545	0	0	0	0	0	0	0		0	0	0	0	0	0	0	0	0	0	0	0.0010622	0	0	0	0	0	0	0	0
sp0250	187133			Bacteria; Firmicutes; Clostridia; Clostridiales; Ruminococcaceae; Ruminococcus		#N/A	#N/A		#N/A	#N/A		#N/A	#N/A		#N/A	#N/A	0	0	0	0.000134513	0.000380459	0	0	0	0	0	0	0		0	0	0	0	0	0	0	0	0	0	0	0	0	0.0010761	0	0	0	0	0	0
sp1156	321251			Bacteria; Firmicutes; Clostridia; Clostridiales; Ruminococcaceae; Ruminococcus		#N/A	#N/A		#N/A	#N/A		#N/A	#N/A		#N/A	#N/A	0	0	0	0.000134513	0.000380459	0	0	0	0	0	0	0		0	0	0	0	0	0	0	0	0	0	0	0	0	0.0010761	0	0	0	0	0	0
sp0256	187807			Bacteria; Firmicutes; Clostridia; Clostridiales; Ruminococcaceae; Oscillospira		#N/A	#N/A		#N/A	#N/A		#N/A	#N/A		#N/A	#N/A	0.000335907	0.000577649	0	0.000145516	0.000411582	0	0	0	0	0	0	0		0.00105846	0	0.00129289	0	0	0	0	0	0	0.00116413	0	0	0	0	0	0	0	0	0	0
sp0352	195047			Bacteria; Firmicutes; Clostridia; Clostridiales; Ruminococcaceae; Oscillospira		#N/A	#N/A		#N/A	#N/A		#N/A	#N/A		#N/A	#N/A	0.000352042	0.000602247	0	0.000163887	0.000463543	0	0	0	0	0	0	0		0	0	0.00129289	0	0.0011714	0	0	0.0013111	0	0	0	0	0	0	0	0	0	0	0	0
sp1357	343030			Bacteria; Firmicutes; Clostridia; Clostridiales; Ruminococcaceae; Oscillospira		#N/A	#N/A		#N/A	#N/A		#N/A	#N/A		#N/A	#N/A	0.000167343	0.000442747	0	0.000316537	0.000594852	0	0	0	0	0	0	0		0	0	0	0	0.0011714	0	0	0	0	0	0.0014562	0	0	0.0010761	0	0	0	0	0	0
sp2176	4357315			Bacteria; Firmicutes; Clostridia; Clostridiales; Ruminococcaceae; Oscillospira		#N/A	#N/A		#N/A	#N/A		#N/A	#N/A		#N/A	#N/A	0.000151208	0.00040006	0	0.000134513	0.000380459	0	0	0	0	0	0	0		0.00105846	0	0	0	0	0	0	0	0	0	0	0	0	0.0010761	0	0	0	0	0	0
sp0098	166226			Bacteria; Firmicutes; Clostridia; Clostridiales; Ruminococcaceae; Oscillospira		#N/A	#N/A		#N/A	#N/A		#N/A	#N/A		#N/A	#N/A	0	0	0	0.000132775	0.000375545	0	0	0	0	0	0	0		0	0	0	0	0	0	0	0	0	0	0	0.0010622	0	0	0	0	0	0	0	0
sp0301	191816			Bacteria; Firmicutes; Clostridia; Clostridiales; Ruminococcaceae; Oscillospira		#N/A	#N/A		#N/A	#N/A		#N/A	#N/A		#N/A	#N/A	0	0	0	0.000295893	0.000551714	0	0	0	0	0	0	0		0	0	0	0	0	0	0	0	0	0	0	0.0010622	0.00130494	0	0	0	0	0	0	0
sp0578	259884			Bacteria; Firmicutes; Clostridia; Clostridiales; Ruminococcaceae; Oscillospira		#N/A	#N/A		#N/A	#N/A		#N/A	#N/A		#N/A	#N/A	0	0	0	0.000163117	0.000461365	0	0	0	0	0	0	0		0	0	0	0	0	0	0	0	0	0	0	0	0.00130494	0	0	0	0	0	0	0
sp0761	269145			Bacteria; Firmicutes; Clostridia; Clostridiales; Ruminococcaceae; Oscillospira		#N/A	#N/A		#N/A	#N/A		#N/A	#N/A		#N/A	#N/A	0	0	0	0.000134513	0.000380459	0	0	0	0	0	0	0		0	0	0	0	0	0	0	0	0	0	0	0	0	0.0010761	0	0	0	0	0	0
sp0927	276522			Bacteria; Firmicutes; Clostridia; Clostridiales; Ruminococcaceae; Oscillospira		#N/A	#N/A		#N/A	#N/A		#N/A	#N/A		#N/A	#N/A	0	0	0	0.000182025	0.000514844	0	0	0	0	0	0	0		0	0	0	0	0	0	0	0	0	0	0.0014562	0	0	0	0	0	0	0	0	0
sp1466	354144			Bacteria; Firmicutes; Clostridia; Clostridiales; Ruminococcaceae; Oscillospira		#N/A	#N/A		#N/A	#N/A		#N/A	#N/A		#N/A	#N/A	0	0	0	0.00013991	0.000395726	0	0	0	0	0	0	0		0	0	0	0	0	0	0	0	0	0	0	0	0	0	0.00111928	0	0	0	0	0
sp0680	264646			Bacteria; Firmicutes; Clostridia; Clostridiales; Ruminococcaceae		#N/A	#N/A		#N/A	#N/A		#N/A	#N/A		#N/A	#N/A	0.000534085	0.000970937	0	0.000242427	0.000685686	0	0	0	0	0	0	0		0	0	0.00129289	0	0	0.00244571	0	0	0.00193941	0	0	0	0	0	0	0	0	0	0	0
sp1573	414089			Bacteria; Firmicutes; Clostridia; Clostridiales; Ruminococcaceae		#N/A	#N/A		#N/A	#N/A		#N/A	#N/A		#N/A	#N/A	0.000184699	0.000488667	0	0.000145516	0.000411582	0	0	0	0	0	0	0		0	0	0.00129289	0	0	0	0	0	0	0.00116413	0	0	0	0	0	0	0	0	0	0
sp0089	162991			Bacteria; Firmicutes; Clostridia; Clostridiales; Ruminococcaceae		#N/A	#N/A		#N/A	#N/A		#N/A	#N/A		#N/A	#N/A	0	0	0	0.000163887	0.000463543	0	0	0	0	0	0	0		0	0	0	0	0	0	0	0.0013111	0	0	0	0	0	0	0	0	0	0	0	0
sp0157	175962			Bacteria; Firmicutes; Clostridia; Clostridiales; Ruminococcaceae		#N/A	#N/A		#N/A	#N/A		#N/A	#N/A		#N/A	#N/A	0	0	0	0.000145516	0.000411582	0	0	0	0	0	0	0		0	0	0	0	0	0	0	0	0	0.00116413	0	0	0	0	0	0	0	0	0	0
sp0230	184387			Bacteria; Firmicutes; Clostridia; Clostridiales; Ruminococcaceae		#N/A	#N/A		#N/A	#N/A		#N/A	#N/A		#N/A	#N/A	0	0	0	0.000134513	0.000380459	0	0	0	0	0	0	0		0	0	0	0	0	0	0	0	0	0	0	0	0	0.0010761	0	0	0	0	0	0
sp0480	227622			Bacteria; Firmicutes; Clostridia; Clostridiales; Ruminococcaceae		#N/A	#N/A		#N/A	#N/A		#N/A	#N/A		#N/A	#N/A	0	0	0	0.000134513	0.000380459	0	0	0	0	0	0	0		0	0	0	0	0	0	0	0	0	0	0	0	0	0.0010761	0	0	0	0	0	0
sp0825	272213			Bacteria; Firmicutes; Clostridia; Clostridiales; Ruminococcaceae		#N/A	#N/A		#N/A	#N/A		#N/A	#N/A		#N/A	#N/A	0	0	0	0.000163887	0.000463543	0	0	0	0	0	0	0		0	0	0	0	0	0	0	0.0013111	0	0	0	0	0	0	0	0	0	0	0	0
sp1104	312247			Bacteria; Firmicutes; Clostridia; Clostridiales; Ruminococcaceae		#N/A	#N/A		#N/A	#N/A		#N/A	#N/A		#N/A	#N/A	0	0	0	0.000134513	0.000380459	0	0	0	0	0	0	0		0	0	0	0	0	0	0	0	0	0	0	0	0	0.0010761	0	0	0	0	0	0
sp1135	317677			Bacteria; Firmicutes; Clostridia; Clostridiales; Ruminococcaceae		#N/A	#N/A		#N/A	#N/A		#N/A	#N/A		#N/A	#N/A	0	0	0	0.000145516	0.000411582	0	0	0	0	0	0	0		0	0	0	0	0	0	0	0	0	0.00116413	0	0	0	0	0	0	0	0	0	0
sp1216	328554			Bacteria; Firmicutes; Clostridia; Clostridiales; Ruminococcaceae		#N/A	#N/A		#N/A	#N/A		#N/A	#N/A		#N/A	#N/A	0	0	0	0.000134513	0.000380459	0	0	0	0	0	0	0		0	0	0	0	0	0	0	0	0	0	0	0	0	0.0010761	0	0	0	0	0	0
sp1441	351898			Bacteria; Firmicutes; Clostridia; Clostridiales; Ruminococcaceae		#N/A	#N/A		#N/A	#N/A		#N/A	#N/A		#N/A	#N/A	0	0	0	0.000134513	0.000380459	0	0	0	0	0	0	0		0	0	0	0	0	0	0	0	0	0	0	0	0	0.0010761	0	0	0	0	0	0
sp1556	393504			Bacteria; Firmicutes; Clostridia; Clostridiales; Ruminococcaceae		#N/A	#N/A		#N/A	#N/A		#N/A	#N/A		#N/A	#N/A	0	0	0	0.000134513	0.000380459	0	0	0	0	0	0	0		0	0	0	0	0	0	0	0	0	0	0	0	0	0.0010761	0	0	0	0	0	0
sp1645	524848			Bacteria; Firmicutes; Clostridia; Clostridiales; Ruminococcaceae		#N/A	#N/A		#N/A	#N/A		#N/A	#N/A		#N/A	#N/A	0	0	0	0.000145516	0.000411582	0	0	0	0	0	0	0		0	0	0	0	0	0	0	0	0	0.00116413	0	0	0	0	0	0	0	0	0	0
sp1740	579293			Bacteria; Firmicutes; Clostridia; Clostridiales; Ruminococcaceae		#N/A	#N/A		#N/A	#N/A		#N/A	#N/A		#N/A	#N/A	0	0	0	0.000538051	0.00152184	0	0	0	0	0	0	0		0	0	0	0	0	0	0	0	0	0	0	0	0	0.00430441	0	0	0	0	0	0
sp1999	1062061			Bacteria; Firmicutes; Clostridia; Clostridiales; Ruminococcaceae		#N/A	#N/A		#N/A	#N/A		#N/A	#N/A		#N/A	#N/A	0	0	0	0.000145516	0.000411582	0	0	0	0	0	0	0		0	0	0	0	0	0	0	0	0	0.00116413	0	0	0	0	0	0	0	0	0	0
sp1315	338957			Bacteria; Firmicutes; Clostridia; Clostridiales; Peptostreptococcaceae; Clostridium; metallolevans		#N/A	#N/A		#N/A	#N/A		#N/A	#N/A		#N/A	#N/A	0	0	0	0.000182025	0.000514844	0	0	0	0	0	0	0		0	0	0	0	0	0	0	0	0	0	0.0014562	0	0	0	0	0	0	0	0	0
sp0422	207099			Bacteria; Firmicutes; Clostridia; Clostridiales; Peptostreptococcaceae		#N/A	#N/A		#N/A	#N/A		#N/A	#N/A		#N/A	#N/A	0	0	0	0.000182025	0.000514844	0	0	0	0	0	0	0		0	0	0	0	0	0	0	0	0	0	0.0014562	0	0	0	0	0	0	0	0	0
sp1467	354620			Bacteria; Firmicutes; Clostridia; Clostridiales; Peptostreptococcaceae		#N/A	#N/A		#N/A	#N/A		#N/A	#N/A		#N/A	#N/A	0	0	0	0.0118316	0.0334648	0	0	0	0	0	0	0		0	0	0	0	0	0	0	0	0	0	0.0946528	0	0	0	0	0	0	0	0	0
sp1869	804770			Bacteria; Firmicutes; Clostridia; Clostridiales; Peptostreptococcaceae		#N/A	#N/A		#N/A	#N/A		#N/A	#N/A		#N/A	#N/A	0	0	0	0.000182025	0.000514844	0	0	0	0	0	0	0		0	0	0	0	0	0	0	0	0	0	0.0014562	0	0	0	0	0	0	0	0	0
sp0617	261698			Bacteria; Firmicutes; Clostridia; Clostridiales; Lachnospiraceae; Roseburia		#N/A	#N/A		#N/A	#N/A		#N/A	#N/A		#N/A	#N/A	0	0	0	0.000134513	0.000380459	0	0	0	0	0	0	0		0	0	0	0	0	0	0	0	0	0	0	0	0	0.0010761	0	0	0	0	0	0
sp1571	409732			Bacteria; Firmicutes; Clostridia; Clostridiales; Lachnospiraceae; Blautia; obeum		#N/A	#N/A		#N/A	#N/A		#N/A	#N/A		#N/A	#N/A	0	0	0	0.000242427	0.000685686	0	0	0	0	0	0	0		0	0	0	0	0	0	0	0	0.00193941	0	0	0	0	0	0	0	0	0	0	0
sp1516	363735			Bacteria; Firmicutes; Clostridia; Clostridiales; Lachnospiraceae; Blautia		#N/A	#N/A		#N/A	#N/A		#N/A	#N/A		#N/A	#N/A	0	0	0	0.000145516	0.000411582	0	0	0	0	0	0	0		0	0	0	0	0	0	0	0	0	0.00116413	0	0	0	0	0	0	0	0	0	0
sp0254	187703			Bacteria; Firmicutes; Clostridia; Clostridiales; Lachnospiraceae; [Ruminococcus]; gnavus		#N/A	#N/A		#N/A	#N/A		#N/A	#N/A		#N/A	#N/A	0.000238951	0.000632206	0	0.000163117	0.000461365	0	0	0	0	0	0	0		0	0.00167266	0	0	0	0	0	0	0	0	0	0	0.00130494	0	0	0	0	0	0	0
sp2046	1111191			Bacteria; Firmicutes; Clostridia; Clostridiales; Lachnospiraceae; [Ruminococcus]; gnavus		#N/A	#N/A		#N/A	#N/A		#N/A	#N/A		#N/A	#N/A	0.000406294	0.000708807	0	0.000272686	0.000505146	0	0	0	0	0	0	0		0	0.00167266	0	0	0.0011714	0	0	0	0	0	0	0.0010622	0	0	0.00111928	0	0	0	0	0
sp0560	259132			Bacteria; Firmicutes; Clostridia; Clostridiales; Lachnospiraceae; [Ruminococcus]; gnavus		#N/A	#N/A		#N/A	#N/A		#N/A	#N/A		#N/A	#N/A	0	0	0	0.000484853	0.00137137	0	0	0	0	0	0	0		0	0	0	0	0	0	0	0	0.00387883	0	0	0	0	0	0	0	0	0	0	0
sp0653	263327			Bacteria; Firmicutes; Clostridia; Clostridiales; Lachnospiraceae; [Ruminococcus]; gnavus		#N/A	#N/A		#N/A	#N/A		#N/A	#N/A		#N/A	#N/A	0	0	0	0.000242427	0.000685686	0	0	0	0	0	0	0		0	0	0	0	0	0	0	0	0.00193941	0	0	0	0	0	0	0	0	0	0	0
sp0795	270968			Bacteria; Firmicutes; Clostridia; Clostridiales; Lachnospiraceae; [Ruminococcus]; gnavus		#N/A	#N/A		#N/A	#N/A		#N/A	#N/A		#N/A	#N/A	0	0	0	0.00013991	0.000395726	0	0	0	0	0	0	0		0	0	0	0	0	0	0	0	0	0	0	0	0	0	0.00111928	0	0	0	0	0
sp1067	308042			Bacteria; Firmicutes; Clostridia; Clostridiales; Lachnospiraceae; [Ruminococcus]; gnavus		#N/A	#N/A		#N/A	#N/A		#N/A	#N/A		#N/A	#N/A	0	0	0	0.000145516	0.000411582	0	0	0	0	0	0	0		0	0	0	0	0	0	0	0	0	0.00116413	0	0	0	0	0	0	0	0	0	0
sp1084	309916			Bacteria; Firmicutes; Clostridia; Clostridiales; Lachnospiraceae; [Ruminococcus]; gnavus		#N/A	#N/A		#N/A	#N/A		#N/A	#N/A		#N/A	#N/A	0	0	0	0.000132775	0.000375545	0	0	0	0	0	0	0		0	0	0	0	0	0	0	0	0	0	0	0.0010622	0	0	0	0	0	0	0	0
sp1548	383971			Bacteria; Firmicutes; Clostridia; Clostridiales; Lachnospiraceae; [Ruminococcus]; gnavus		#N/A	#N/A		#N/A	#N/A		#N/A	#N/A		#N/A	#N/A	0	0	0	0.000163117	0.000461365	0	0	0	0	0	0	0		0	0	0	0	0	0	0	0	0	0	0	0	0.00130494	0	0	0	0	0	0	0
sp0241	186122			Bacteria; Firmicutes; Clostridia; Clostridiales; Lachnospiraceae		#N/A	#N/A		#N/A	#N/A		#N/A	#N/A		#N/A	#N/A	0.00070677	0.000998197	0	0.000408936	0.000805955	0	0	0	0	0	0	0		0	0	0.00258578	0.00119021	0.0011714	0	0	0	0	0	0	0	0	0.0021522	0.00111928	0	0	0	0	0
sp0412	203970			Bacteria; Firmicutes; Clostridia; Clostridiales; Lachnospiraceae		#N/A	#N/A		#N/A	#N/A		#N/A	#N/A		#N/A	#N/A	0.000238951	0.000632206	0	0.000242427	0.000685686	0	0	0	0	0	0	0		0	0.00167266	0	0	0	0	0	0	0.00193941	0	0	0	0	0	0	0	0	0	0	0
sp0822	272164			Bacteria; Firmicutes; Clostridia; Clostridiales; Lachnospiraceae		#N/A	#N/A		#N/A	#N/A		#N/A	#N/A		#N/A	#N/A	0.000238951	0.000632206	0	0.000326234	0.00092273	0	0	0	0	0	0	0		0	0.00167266	0	0	0	0	0	0	0	0	0	0	0.00260988	0	0	0	0	0	0	0
sp0982	289984			Bacteria; Firmicutes; Clostridia; Clostridiales; Lachnospiraceae		#N/A	#N/A		#N/A	#N/A		#N/A	#N/A		#N/A	#N/A	0.000167343	0.000442747	0	0.000269025	0.000760919	0	0	0	0	0	0	0		0	0	0	0	0.0011714	0	0	0	0	0	0	0	0	0.0021522	0	0	0	0	0	0
sp1270	334751			Bacteria; Firmicutes; Clostridia; Clostridiales; Lachnospiraceae		#N/A	#N/A		#N/A	#N/A		#N/A	#N/A		#N/A	#N/A	0.000349386	0.00092439	0	0.00029763	0.000554487	0	0	0	0	0	0	0		0	0	0	0	0	0.00244571	0	0	0	0	0	0	0.00130494	0.0010761	0	0	0	0	0	0
sp0024	43305			Bacteria; Firmicutes; Clostridia; Clostridiales; Lachnospiraceae		#N/A	#N/A		#N/A	#N/A		#N/A	#N/A		#N/A	#N/A	0	0	0	0.000132775	0.000375545	0	0	0	0	0	0	0		0	0	0	0	0	0	0	0	0	0	0	0.0010622	0	0	0	0	0	0	0	0
sp0149	175432			Bacteria; Firmicutes; Clostridia; Clostridiales; Lachnospiraceae		#N/A	#N/A		#N/A	#N/A		#N/A	#N/A		#N/A	#N/A	0	0	0	0.0002984	0.000556087	0	0	0	0	0	0	0		0	0	0	0	0	0	0	0.0013111	0	0	0	0	0	0.0010761	0	0	0	0	0	0
sp0272	189293			Bacteria; Firmicutes; Clostridia; Clostridiales; Lachnospiraceae		#N/A	#N/A		#N/A	#N/A		#N/A	#N/A		#N/A	#N/A	0	0	0	0.000163887	0.000463543	0	0	0	0	0	0	0		0	0	0	0	0	0	0	0.0013111	0	0	0	0	0	0	0	0	0	0	0	0
sp0591	260375			Bacteria; Firmicutes; Clostridia; Clostridiales; Lachnospiraceae		#N/A	#N/A		#N/A	#N/A		#N/A	#N/A		#N/A	#N/A	0	0	0	0.000269025	0.000760919	0	0	0	0	0	0	0		0	0	0	0	0	0	0	0	0	0	0	0	0	0.0021522	0	0	0	0	0	0
sp0732	267478			Bacteria; Firmicutes; Clostridia; Clostridiales; Lachnospiraceae		#N/A	#N/A		#N/A	#N/A		#N/A	#N/A		#N/A	#N/A	0	0	0	0.00147498	0.00417189	0	0	0	0	0	0	0		0	0	0	0	0	0	0	0.0117999	0	0	0	0	0	0	0	0	0	0	0	0
sp0750	268820			Bacteria; Firmicutes; Clostridia; Clostridiales; Lachnospiraceae		#N/A	#N/A		#N/A	#N/A		#N/A	#N/A		#N/A	#N/A	0	0	0	0.00013991	0.000395726	0	0	0	0	0	0	0		0	0	0	0	0	0	0	0	0	0	0	0	0	0	0.00111928	0	0	0	0	0
sp0908	275975			Bacteria; Firmicutes; Clostridia; Clostridiales; Lachnospiraceae		#N/A	#N/A		#N/A	#N/A		#N/A	#N/A		#N/A	#N/A	0	0	0	0.000134513	0.000380459	0	0	0	0	0	0	0		0	0	0	0	0	0	0	0	0	0	0	0	0	0.0010761	0	0	0	0	0	0
sp1019	300136			Bacteria; Firmicutes; Clostridia; Clostridiales; Lachnospiraceae		#N/A	#N/A		#N/A	#N/A		#N/A	#N/A		#N/A	#N/A	0	0	0	0.000145516	0.000411582	0	0	0	0	0	0	0		0	0	0	0	0	0	0	0	0	0.00116413	0	0	0	0	0	0	0	0	0	0
sp1085	309963			Bacteria; Firmicutes; Clostridia; Clostridiales; Lachnospiraceae		#N/A	#N/A		#N/A	#N/A		#N/A	#N/A		#N/A	#N/A	0	0	0	0.000134513	0.000380459	0	0	0	0	0	0	0		0	0	0	0	0	0	0	0	0	0	0	0	0	0.0010761	0	0	0	0	0	0
sp1096	311042			Bacteria; Firmicutes; Clostridia; Clostridiales; Lachnospiraceae		#N/A	#N/A		#N/A	#N/A		#N/A	#N/A		#N/A	#N/A	0	0	0	0.000134513	0.000380459	0	0	0	0	0	0	0		0	0	0	0	0	0	0	0	0	0	0	0	0	0.0010761	0	0	0	0	0	0
sp1198	325636			Bacteria; Firmicutes; Clostridia; Clostridiales; Lachnospiraceae		#N/A	#N/A		#N/A	#N/A		#N/A	#N/A		#N/A	#N/A	0	0	0	0.000272686	0.000505146	0	0	0	0	0	0	0		0	0	0	0	0	0	0	0	0	0	0	0.0010622	0	0	0.00111928	0	0	0	0	0
sp1255	332778			Bacteria; Firmicutes; Clostridia; Clostridiales; Lachnospiraceae		#N/A	#N/A		#N/A	#N/A		#N/A	#N/A		#N/A	#N/A	0	0	0	0.000414542	0.000811737	0	0	0	0	0	0	0		0	0	0	0	0	0	0	0	0	0.00116413	0	0	0	0.0021522	0	0	0	0	0	0
sp1258	333330			Bacteria; Firmicutes; Clostridia; Clostridiales; Lachnospiraceae		#N/A	#N/A		#N/A	#N/A		#N/A	#N/A		#N/A	#N/A	0	0	0	0.000182025	0.000514844	0	0	0	0	0	0	0		0	0	0	0	0	0	0	0	0	0	0.0014562	0	0	0	0	0	0	0	0	0
sp1260	333564			Bacteria; Firmicutes; Clostridia; Clostridiales; Lachnospiraceae		#N/A	#N/A		#N/A	#N/A		#N/A	#N/A		#N/A	#N/A	0	0	0	0.000134513	0.000380459	0	0	0	0	0	0	0		0	0	0	0	0	0	0	0	0	0	0	0	0	0.0010761	0	0	0	0	0	0
sp1264	334328			Bacteria; Firmicutes; Clostridia; Clostridiales; Lachnospiraceae		#N/A	#N/A		#N/A	#N/A		#N/A	#N/A		#N/A	#N/A	0	0	0	0.000134513	0.000380459	0	0	0	0	0	0	0		0	0	0	0	0	0	0	0	0	0	0	0	0	0.0010761	0	0	0	0	0	0
sp1275	335521			Bacteria; Firmicutes; Clostridia; Clostridiales; Lachnospiraceae		#N/A	#N/A		#N/A	#N/A		#N/A	#N/A		#N/A	#N/A	0	0	0	0.000242427	0.000685686	0	0	0	0	0	0	0		0	0	0	0	0	0	0	0	0.00193941	0	0	0	0	0	0	0	0	0	0	0
sp1277	335846			Bacteria; Firmicutes; Clostridia; Clostridiales; Lachnospiraceae		#N/A	#N/A		#N/A	#N/A		#N/A	#N/A		#N/A	#N/A	0	0	0	0.000327774	0.000927086	0	0	0	0	0	0	0		0	0	0	0	0	0	0	0.00262219	0	0	0	0	0	0	0	0	0	0	0	0
sp1372	344726			Bacteria; Firmicutes; Clostridia; Clostridiales; Lachnospiraceae		#N/A	#N/A		#N/A	#N/A		#N/A	#N/A		#N/A	#N/A	0	0	0	0.000387943	0.000747618	0	0	0	0	0	0	0		0	0	0	0	0	0	0	0	0.00193941	0.00116413	0	0	0	0	0	0	0	0	0	0
sp1438	351833			Bacteria; Firmicutes; Clostridia; Clostridiales; Lachnospiraceae		#N/A	#N/A		#N/A	#N/A		#N/A	#N/A		#N/A	#N/A	0	0	0	0.00029763	0.000554487	0	0	0	0	0	0	0		0	0	0	0	0	0	0	0	0	0	0	0	0.00130494	0.0010761	0	0	0	0	0	0
sp2211	4414236			Bacteria; Firmicutes; Clostridia; Clostridiales; Lachnospiraceae		#N/A	#N/A		#N/A	#N/A		#N/A	#N/A		#N/A	#N/A	0	0	0	0.000296662	0.000553325	0	0	0	0	0	0	0		0	0	0	0	0	0	0	0.0013111	0	0	0	0.0010622	0	0	0	0	0	0	0	0
sp0010	16144			Bacteria; Firmicutes; Clostridia; Clostridiales; Clostridiaceae; Clostridium; tyrobutyricum		#N/A	#N/A		#N/A	#N/A		#N/A	#N/A		#N/A	#N/A	0	0	0	0.000182025	0.000514844	0	0	0	0	0	0	0		0	0	0	0	0	0	0	0	0	0	0.0014562	0	0	0	0	0	0	0	0	0
sp0107	169629			Bacteria; Firmicutes; Clostridia; Clostridiales; Clostridiaceae		#N/A	#N/A		#N/A	#N/A		#N/A	#N/A		#N/A	#N/A	0	0	0	0.00182025	0.00514844	0	0	0	0	0	0	0		0	0	0	0	0	0	0	0	0	0	0.014562	0	0	0	0	0	0	0	0	0
sp0219	183089			Bacteria; Firmicutes; Clostridia; Clostridiales; Clostridiaceae		#N/A	#N/A		#N/A	#N/A		#N/A	#N/A		#N/A	#N/A	0	0	0	0.000134513	0.000380459	0	0	0	0	0	0	0		0	0	0	0	0	0	0	0	0	0	0	0	0	0.0010761	0	0	0	0	0	0
sp0531	248563			Bacteria; Firmicutes; Clostridia; Clostridiales; Clostridiaceae		#N/A	#N/A		#N/A	#N/A		#N/A	#N/A		#N/A	#N/A	0	0	0	0.000242427	0.000685686	0	0	0	0	0	0	0		0	0	0	0	0	0	0	0	0.00193941	0	0	0	0	0	0	0	0	0	0	0
sp0142	175062			Bacteria; Firmicutes; Clostridia; Clostridiales; [Tissierellaceae]; Anaerococcus		#N/A	#N/A		#N/A	#N/A		#N/A	#N/A		#N/A	#N/A	0	0	0	0.00013991	0.000395726	0	0	0	0	0	0	0		0	0	0	0	0	0	0	0	0	0	0	0	0	0	0.00111928	0	0	0	0	0
sp0202	181714			Bacteria; Firmicutes; Clostridia; Clostridiales		#N/A	#N/A		#N/A	#N/A		#N/A	#N/A		#N/A	#N/A	0.000534085	0.000970937	0	0.000285427	0.000528643	0	0	0	0	0	0	0		0	0	0.00129289	0	0	0.00244571	0	0	0	0.00116413	0	0	0	0	0.00111928	0	0	0	0	0
sp0358	195934			Bacteria; Firmicutes; Clostridia; Clostridiales		#N/A	#N/A		#N/A	#N/A		#N/A	#N/A		#N/A	#N/A	0.000238951	0.000632206	0	0.00045978	0.000639077	0	0	0	0	0	0	0		0	0.00167266	0	0	0	0	0	0.0013111	0	0	0	0.0010622	0.00130494	0	0	0	0	0	0	0
sp0400	199391			Bacteria; Firmicutes; Clostridia; Clostridiales		#N/A	#N/A		#N/A	#N/A		#N/A	#N/A		#N/A	#N/A	0.000368391	0.00062915	0	0.00013991	0.000395726	0	0	0	0	0	0	0		0	0	0.00129289	0	0	0	0.00128584	0	0	0	0	0	0	0	0.00111928	0	0	0	0	0
sp0461	216403			Bacteria; Firmicutes; Clostridia; Clostridiales		#N/A	#N/A		#N/A	#N/A		#N/A	#N/A		#N/A	#N/A	0.000349386	0.00092439	0	0.000436549	0.00123475	0	0	0	0	0	0	0		0	0	0	0	0	0.00244571	0	0	0	0.00349239	0	0	0	0	0	0	0	0	0	0
sp0490	229459			Bacteria; Firmicutes; Clostridia; Clostridiales		#N/A	#N/A		#N/A	#N/A		#N/A	#N/A		#N/A	#N/A	0.000354728	0.000606539	0	0.00150347	0.00300872	0	0	0	0	0	0	0		0	0	0.00129289	0.00119021	0	0	0	0	0.00387883	0.00814892	0	0	0	0	0	0	0	0	0	0
sp0573	259530			Bacteria; Firmicutes; Clostridia; Clostridiales		#N/A	#N/A		#N/A	#N/A		#N/A	#N/A		#N/A	#N/A	0.000369398	0.000977334	0	0.000242427	0.000685686	0	0	0	0	0	0	0		0	0	0.00258578	0	0	0	0	0	0.00193941	0	0	0	0	0	0	0	0	0	0	0
sp0731	267470			Bacteria; Firmicutes; Clostridia; Clostridiales		#N/A	#N/A		#N/A	#N/A		#N/A	#N/A		#N/A	#N/A	0.000349386	0.00092439	0	0.000145516	0.000411582	0	0	0	0	0	0	0		0	0	0	0	0	0.00244571	0	0	0	0.00116413	0	0	0	0	0	0	0	0	0	0
sp0804	271431			Bacteria; Firmicutes; Clostridia; Clostridiales		#N/A	#N/A		#N/A	#N/A		#N/A	#N/A		#N/A	#N/A	0.000183692	0.000486003	0	0.00029763	0.000554487	0	0	0	0	0	0	0		0	0	0	0	0	0	0.00128584	0	0	0	0	0	0.00130494	0.0010761	0	0	0	0	0	0
sp1056	305853			Bacteria; Firmicutes; Clostridia; Clostridiales		#N/A	#N/A		#N/A	#N/A		#N/A	#N/A		#N/A	#N/A	0.000238951	0.000632206	0	0.000242427	0.000685686	0	0	0	0	0	0	0		0	0.00167266	0	0	0	0	0	0	0.00193941	0	0	0	0	0	0	0	0	0	0	0
sp1121	314810			Bacteria; Firmicutes; Clostridia; Clostridiales		#N/A	#N/A		#N/A	#N/A		#N/A	#N/A		#N/A	#N/A	0.00104816	0.00277317	0	0.000484853	0.00137137	0	0	0	0	0	0	0		0	0	0	0	0	0.00733712	0	0	0.00387883	0	0	0	0	0	0	0	0	0	0	0
sp1383	346275			Bacteria; Firmicutes; Clostridia; Clostridiales		#N/A	#N/A		#N/A	#N/A		#N/A	#N/A		#N/A	#N/A	0.000422643	0.000730387	0	0.000163117	0.000461365	0	0	0	0	0	0	0		0	0.00167266	0	0	0	0	0.00128584	0	0	0	0	0	0.00130494	0	0	0	0	0	0	0
sp1904	826541			Bacteria; Firmicutes; Clostridia; Clostridiales		#N/A	#N/A		#N/A	#N/A		#N/A	#N/A		#N/A	#N/A	0.000539427	0.00100548	0	0.00107436	0.00263591	0	0	0	0	0	0	0		0	0	0.00258578	0.00119021	0	0	0	0	0	0	0	0.0010622	0	0.00753271	0	0	0	0	0	0
sp1919	833816			Bacteria; Firmicutes; Clostridia; Clostridiales		#N/A	#N/A		#N/A	#N/A		#N/A	#N/A		#N/A	#N/A	0.00291567	0.00530643	0	0.000403538	0.00114138	0	0	0	0	0	0	0		0	0.0133813	0	0	0.00702839	0	0	0	0	0	0	0	0	0.00322831	0	0	0	0	0	0
sp0066	136633			Bacteria; Firmicutes; Clostridia; Clostridiales		#N/A	#N/A		#N/A	#N/A		#N/A	#N/A		#N/A	#N/A	0	0	0	0.000145516	0.000411582	0	0	0	0	0	0	0		0	0	0	0	0	0	0	0	0	0.00116413	0	0	0	0	0	0	0	0	0	0
sp0090	163695			Bacteria; Firmicutes; Clostridia; Clostridiales		#N/A	#N/A		#N/A	#N/A		#N/A	#N/A		#N/A	#N/A	0	0	0	0.000182025	0.000514844	0	0	0	0	0	0	0		0	0	0	0	0	0	0	0	0	0	0.0014562	0	0	0	0	0	0	0	0	0
sp0132	174320			Bacteria; Firmicutes; Clostridia; Clostridiales		#N/A	#N/A		#N/A	#N/A		#N/A	#N/A		#N/A	#N/A	0	0	0	0.000309403	0.000574249	0	0	0	0	0	0	0		0	0	0	0	0	0	0	0.0013111	0	0.00116413	0	0	0	0	0	0	0	0	0	0
sp0145	175213			Bacteria; Firmicutes; Clostridia; Clostridiales		#N/A	#N/A		#N/A	#N/A		#N/A	#N/A		#N/A	#N/A	0	0	0	0.000134513	0.000380459	0	0	0	0	0	0	0		0	0	0	0	0	0	0	0	0	0	0	0	0	0.0010761	0	0	0	0	0	0
sp0182	178926			Bacteria; Firmicutes; Clostridia; Clostridiales		#N/A	#N/A		#N/A	#N/A		#N/A	#N/A		#N/A	#N/A	0	0	0	0.000145516	0.000411582	0	0	0	0	0	0	0		0	0	0	0	0	0	0	0	0	0.00116413	0	0	0	0	0	0	0	0	0	0
sp0292	191387			Bacteria; Firmicutes; Clostridia; Clostridiales		#N/A	#N/A		#N/A	#N/A		#N/A	#N/A		#N/A	#N/A	0	0	0	0.000163887	0.000463543	0	0	0	0	0	0	0		0	0	0	0	0	0	0	0.0013111	0	0	0	0	0	0	0	0	0	0	0	0
sp0336	194504			Bacteria; Firmicutes; Clostridia; Clostridiales		#N/A	#N/A		#N/A	#N/A		#N/A	#N/A		#N/A	#N/A	0	0	0	0.000134513	0.000380459	0	0	0	0	0	0	0		0	0	0	0	0	0	0	0	0	0	0	0	0	0.0010761	0	0	0	0	0	0
sp0347	194906			Bacteria; Firmicutes; Clostridia; Clostridiales		#N/A	#N/A		#N/A	#N/A		#N/A	#N/A		#N/A	#N/A	0	0	0	0.000134513	0.000380459	0	0	0	0	0	0	0		0	0	0	0	0	0	0	0	0	0	0	0	0	0.0010761	0	0	0	0	0	0
sp0351	194950			Bacteria; Firmicutes; Clostridia; Clostridiales		#N/A	#N/A		#N/A	#N/A		#N/A	#N/A		#N/A	#N/A	0	0	0	0.000134513	0.000380459	0	0	0	0	0	0	0		0	0	0	0	0	0	0	0	0	0	0	0	0	0.0010761	0	0	0	0	0	0
sp0386	198363			Bacteria; Firmicutes; Clostridia; Clostridiales		#N/A	#N/A		#N/A	#N/A		#N/A	#N/A		#N/A	#N/A	0	0	0	0.000303797	0.000564855	0	0	0	0	0	0	0		0	0	0	0	0	0	0	0.0013111	0	0	0	0	0	0	0.00111928	0	0	0	0	0
sp0391	198701			Bacteria; Firmicutes; Clostridia; Clostridiales		#N/A	#N/A		#N/A	#N/A		#N/A	#N/A		#N/A	#N/A	0	0	0	0.00013991	0.000395726	0	0	0	0	0	0	0		0	0	0	0	0	0	0	0	0	0	0	0	0	0	0.00111928	0	0	0	0	0
sp0405	199548			Bacteria; Firmicutes; Clostridia; Clostridiales		#N/A	#N/A		#N/A	#N/A		#N/A	#N/A		#N/A	#N/A	0	0	0	0.000614167	0.000881374	0	0	0	0	0	0	0		0	0	0	0	0	0	0	0	0	0	0.0014562	0	0.00130494	0.0021522	0	0	0	0	0	0
sp0443	212732			Bacteria; Firmicutes; Clostridia; Clostridiales		#N/A	#N/A		#N/A	#N/A		#N/A	#N/A		#N/A	#N/A	0	0	0	0.000145516	0.000411582	0	0	0	0	0	0	0		0	0	0	0	0	0	0	0	0	0.00116413	0	0	0	0	0	0	0	0	0	0
sp0459	216155			Bacteria; Firmicutes; Clostridia; Clostridiales		#N/A	#N/A		#N/A	#N/A		#N/A	#N/A		#N/A	#N/A	0	0	0	0.000163887	0.000463543	0	0	0	0	0	0	0		0	0	0	0	0	0	0	0.0013111	0	0	0	0	0	0	0	0	0	0	0	0
sp0534	250270			Bacteria; Firmicutes; Clostridia; Clostridiales		#N/A	#N/A		#N/A	#N/A		#N/A	#N/A		#N/A	#N/A	0	0	0	0.000316537	0.000594852	0	0	0	0	0	0	0		0	0	0	0	0	0	0	0	0	0	0.0014562	0	0	0.0010761	0	0	0	0	0	0
sp0557	259086			Bacteria; Firmicutes; Clostridia; Clostridiales		#N/A	#N/A		#N/A	#N/A		#N/A	#N/A		#N/A	#N/A	0	0	0	0.000242427	0.000685686	0	0	0	0	0	0	0		0	0	0	0	0	0	0	0	0.00193941	0	0	0	0	0	0	0	0	0	0	0
sp0567	259345			Bacteria; Firmicutes; Clostridia; Clostridiales		#N/A	#N/A		#N/A	#N/A		#N/A	#N/A		#N/A	#N/A	0	0	0	0.000327774	0.000927086	0	0	0	0	0	0	0		0	0	0	0	0	0	0	0.00262219	0	0	0	0	0	0	0	0	0	0	0	0
sp0570	259495			Bacteria; Firmicutes; Clostridia; Clostridiales		#N/A	#N/A		#N/A	#N/A		#N/A	#N/A		#N/A	#N/A	0	0	0	0.000484853	0.00137137	0	0	0	0	0	0	0		0	0	0	0	0	0	0	0	0.00387883	0	0	0	0	0	0	0	0	0	0	0
sp0577	259720			Bacteria; Firmicutes; Clostridia; Clostridiales		#N/A	#N/A		#N/A	#N/A		#N/A	#N/A		#N/A	#N/A	0	0	0	0.000145516	0.000411582	0	0	0	0	0	0	0		0	0	0	0	0	0	0	0	0	0.00116413	0	0	0	0	0	0	0	0	0	0
sp0593	260456			Bacteria; Firmicutes; Clostridia; Clostridiales		#N/A	#N/A		#N/A	#N/A		#N/A	#N/A		#N/A	#N/A	0	0	0	0.000163887	0.000463543	0	0	0	0	0	0	0		0	0	0	0	0	0	0	0.0013111	0	0	0	0	0	0	0	0	0	0	0	0
sp0603	260914			Bacteria; Firmicutes; Clostridia; Clostridiales		#N/A	#N/A		#N/A	#N/A		#N/A	#N/A		#N/A	#N/A	0	0	0	0.000617629	0.00136914	0	0	0	0	0	0	0		0	0	0	0	0	0	0	0	0.00387883	0	0	0.0010622	0	0	0	0	0	0	0	0
sp0610	261414			Bacteria; Firmicutes; Clostridia; Clostridiales		#N/A	#N/A		#N/A	#N/A		#N/A	#N/A		#N/A	#N/A	0	0	0	0.000327774	0.000927086	0	0	0	0	0	0	0		0	0	0	0	0	0	0	0.00262219	0	0	0	0	0	0	0	0	0	0	0	0
sp0628	262179			Bacteria; Firmicutes; Clostridia; Clostridiales		#N/A	#N/A		#N/A	#N/A		#N/A	#N/A		#N/A	#N/A	0	0	0	0.000163887	0.000463543	0	0	0	0	0	0	0		0	0	0	0	0	0	0	0.0013111	0	0	0	0	0	0	0	0	0	0	0	0
sp0629	262394			Bacteria; Firmicutes; Clostridia; Clostridiales		#N/A	#N/A		#N/A	#N/A		#N/A	#N/A		#N/A	#N/A	0	0	0	0.000242427	0.000685686	0	0	0	0	0	0	0		0	0	0	0	0	0	0	0	0.00193941	0	0	0	0	0	0	0	0	0	0	0
sp0727	267373			Bacteria; Firmicutes; Clostridia; Clostridiales		#N/A	#N/A		#N/A	#N/A		#N/A	#N/A		#N/A	#N/A	0	0	0	0.000182025	0.000514844	0	0	0	0	0	0	0		0	0	0	0	0	0	0	0	0	0	0.0014562	0	0	0	0	0	0	0	0	0
sp0774	269653			Bacteria; Firmicutes; Clostridia; Clostridiales		#N/A	#N/A		#N/A	#N/A		#N/A	#N/A		#N/A	#N/A	0	0	0	0.000163887	0.000463543	0	0	0	0	0	0	0		0	0	0	0	0	0	0	0.0013111	0	0	0	0	0	0	0	0	0	0	0	0
sp0802	271219			Bacteria; Firmicutes; Clostridia; Clostridiales		#N/A	#N/A		#N/A	#N/A		#N/A	#N/A		#N/A	#N/A	0	0	0	0.000242427	0.000685686	0	0	0	0	0	0	0		0	0	0	0	0	0	0	0	0.00193941	0	0	0	0	0	0	0	0	0	0	0
sp0826	272258			Bacteria; Firmicutes; Clostridia; Clostridiales		#N/A	#N/A		#N/A	#N/A		#N/A	#N/A		#N/A	#N/A	0	0	0	0.000163117	0.000461365	0	0	0	0	0	0	0		0	0	0	0	0	0	0	0	0	0	0	0	0.00130494	0	0	0	0	0	0	0
sp0886	275138			Bacteria; Firmicutes; Clostridia; Clostridiales		#N/A	#N/A		#N/A	#N/A		#N/A	#N/A		#N/A	#N/A	0	0	0	0.000408936	0.000805955	0	0	0	0	0	0	0		0	0	0	0	0	0	0	0	0	0	0	0	0	0.0021522	0.00111928	0	0	0	0	0
sp0896	275474			Bacteria; Firmicutes; Clostridia; Clostridiales		#N/A	#N/A		#N/A	#N/A		#N/A	#N/A		#N/A	#N/A	0	0	0	0.00153901	0.00435298	0	0	0	0	0	0	0		0	0	0	0	0	0	0	0	0	0	0	0	0	0	0.0123121	0	0	0	0	0
sp0902	275618			Bacteria; Firmicutes; Clostridia; Clostridiales		#N/A	#N/A		#N/A	#N/A		#N/A	#N/A		#N/A	#N/A	0	0	0	0.000242427	0.000685686	0	0	0	0	0	0	0		0	0	0	0	0	0	0	0	0.00193941	0	0	0	0	0	0	0	0	0	0	0
sp0925	276466			Bacteria; Firmicutes; Clostridia; Clostridiales		#N/A	#N/A		#N/A	#N/A		#N/A	#N/A		#N/A	#N/A	0	0	0	0.000242427	0.000685686	0	0	0	0	0	0	0		0	0	0	0	0	0	0	0	0.00193941	0	0	0	0	0	0	0	0	0	0	0
sp0939	276837			Bacteria; Firmicutes; Clostridia; Clostridiales		#N/A	#N/A		#N/A	#N/A		#N/A	#N/A		#N/A	#N/A	0	0	0	0.00121061	0.00342414	0	0	0	0	0	0	0		0	0	0	0	0	0	0	0	0	0	0	0	0	0.00968492	0	0	0	0	0	0
sp0949	277396			Bacteria; Firmicutes; Clostridia; Clostridiales		#N/A	#N/A		#N/A	#N/A		#N/A	#N/A		#N/A	#N/A	0	0	0	0.000242427	0.000685686	0	0	0	0	0	0	0		0	0	0	0	0	0	0	0	0.00193941	0	0	0	0	0	0	0	0	0	0	0
sp1100	311734			Bacteria; Firmicutes; Clostridia; Clostridiales		#N/A	#N/A		#N/A	#N/A		#N/A	#N/A		#N/A	#N/A	0	0	0	0.000242427	0.000685686	0	0	0	0	0	0	0		0	0	0	0	0	0	0	0	0.00193941	0	0	0	0	0	0	0	0	0	0	0
sp1203	326644			Bacteria; Firmicutes; Clostridia; Clostridiales		#N/A	#N/A		#N/A	#N/A		#N/A	#N/A		#N/A	#N/A	0	0	0	0.000134513	0.000380459	0	0	0	0	0	0	0		0	0	0	0	0	0	0	0	0	0	0	0	0	0.0010761	0	0	0	0	0	0
sp1204	326701			Bacteria; Firmicutes; Clostridia; Clostridiales		#N/A	#N/A		#N/A	#N/A		#N/A	#N/A		#N/A	#N/A	0	0	0	0.000308634	0.000572716	0	0	0	0	0	0	0		0	0	0	0	0	0	0	0	0	0.00116413	0	0	0.00130494	0	0	0	0	0	0	0
sp1261	334145			Bacteria; Firmicutes; Clostridia; Clostridiales		#N/A	#N/A		#N/A	#N/A		#N/A	#N/A		#N/A	#N/A	0	0	0	0.000242427	0.000685686	0	0	0	0	0	0	0		0	0	0	0	0	0	0	0	0.00193941	0	0	0	0	0	0	0	0	0	0	0
sp1384	346595			Bacteria; Firmicutes; Clostridia; Clostridiales		#N/A	#N/A		#N/A	#N/A		#N/A	#N/A		#N/A	#N/A	0	0	0	0.000163887	0.000463543	0	0	0	0	0	0	0		0	0	0	0	0	0	0	0.0013111	0	0	0	0	0	0	0	0	0	0	0	0
sp1444	352171			Bacteria; Firmicutes; Clostridia; Clostridiales		#N/A	#N/A		#N/A	#N/A		#N/A	#N/A		#N/A	#N/A	0	0	0	0.000163887	0.000463543	0	0	0	0	0	0	0		0	0	0	0	0	0	0	0.0013111	0	0	0	0	0	0	0	0	0	0	0	0
sp1503	357028			Bacteria; Firmicutes; Clostridia; Clostridiales		#N/A	#N/A		#N/A	#N/A		#N/A	#N/A		#N/A	#N/A	0	0	0	0.000134513	0.000380459	0	0	0	0	0	0	0		0	0	0	0	0	0	0	0	0	0	0	0	0	0.0010761	0	0	0	0	0	0
sp1508	360315			Bacteria; Firmicutes; Clostridia; Clostridiales		#N/A	#N/A		#N/A	#N/A		#N/A	#N/A		#N/A	#N/A	0	0	0	0.000134513	0.000380459	0	0	0	0	0	0	0		0	0	0	0	0	0	0	0	0	0	0	0	0	0.0010761	0	0	0	0	0	0
sp1687	551419			Bacteria; Firmicutes; Clostridia; Clostridiales		#N/A	#N/A		#N/A	#N/A		#N/A	#N/A		#N/A	#N/A	0	0	0	0.000326234	0.00092273	0	0	0	0	0	0	0		0	0	0	0	0	0	0	0	0	0	0	0	0.00260988	0	0	0	0	0	0	0
sp2149	4309927			Bacteria; Firmicutes; Clostridia; Clostridiales		#N/A	#N/A		#N/A	#N/A		#N/A	#N/A		#N/A	#N/A	0	0	0	0.000269025	0.000760919	0	0	0	0	0	0	0		0	0	0	0	0	0	0	0	0	0	0	0	0	0.0021522	0	0	0	0	0	0
sp2251	4480555			Bacteria; Firmicutes; Clostridia; Clostridiales		#N/A	#N/A		#N/A	#N/A		#N/A	#N/A		#N/A	#N/A	0	0	0	0.000910123	0.00257422	0	0	0	0	0	0	0		0	0	0	0	0	0	0	0	0	0	0.00728099	0	0	0	0	0	0	0	0	0
sp1958	910353			Bacteria; Firmicutes; Bacilli; Lactobacillales; Streptococcaceae; Streptococcus		#N/A	#N/A		#N/A	#N/A		#N/A	#N/A		#N/A	#N/A	0	0	0	0.00013991	0.000395726	0	0	0	0	0	0	0		0	0	0	0	0	0	0	0	0	0	0	0	0	0	0.00111928	0	0	0	0	0
sp2007	1076557			Bacteria; Firmicutes; Bacilli; Lactobacillales; Streptococcaceae; Streptococcus		#N/A	#N/A		#N/A	#N/A		#N/A	#N/A		#N/A	#N/A	0	0	0	0.00050396	0.00104902	0	0	0	0	0	0	0		0	0	0	0	0	0	0	0	0	0	0.0029124	0	0	0	0.00111928	0	0	0	0	0
[truncated: 1,164 more rows]
[truncated: 10 more columns]
